# Supplementary material for: Diaqua­(5-carb­oxy­benzene-1,3-dicarboxyl­ato-κ2 O 1,O 1′)(6,6′-dimethyl-2,2′-bipyridine-κ2 N,N′)nickel(II) hepta­hydrate
Source: Acta Crystallogr Sect E Struct Rep Online. 2011 Aug 17;67(Pt 9):m1244–5. doi: 10.1107/S1600536811032090 (PMC3200942; doi:10.1107/S1600536811032090)
Supplement: Supplementary file 1 [file e-67-m1244-sup1.cif]

##############################################################################
#                                                                            #
# This CIF contains the data in a paper accepted for publication in          #
# Acta Crystallographica Section E. It conforms to the requirements of       #
# Notes for Authors for Acta Crystallographica Section E, and has been       #
# peer reviewed under the auspices of the IUCr Commission on Journals.       #
#                                                                            #
# Full details of the Crystallographic Information File format               #
# are given in the paper "The Crystallographic Information File (CIF):       #
# a New Standard Archive File for Crystallography" by S. R. Hall, F. H.      #
# Allen and I. D. Brown [Acta Cryst. (1991), A47, 655-685].                  #
#                                                                            #
# The current version of the core CIF dictionary is obtainable from          #
# ftp://ftp.iucr.org/pub/cif_core.dic.                                       #
#                                                                            #
# Software is freely available for graphical display of the structure(s)     #
# in this CIF. For information consult the CIF software page                 #
# http://www.iucr.org/resources/cif/software.                                #
#                                                                            #
# This file may be used for bona fide research purposes within the           #
# scientific community so long as proper attribution is given to the journal # 
# article from which it was obtained.                                        #
#                                                                            #
##############################################################################
data_I
_audit_creation_method     SHELXL-97
_chemical_name_systematic
;
Diaqua(5-carboxybenzene-1,3-dicarboxylato-\k^2^<i>O</i>^1^,<i>O</i>^1'^)(6,6'-
dimethyl-2,2'-bipyridine-\k^2^<i>N</i>,<i>N</i>')nickel(II) heptahydrate
;
_chemical_name_common     ?
_chemical_formula_moiety     'C21 H20 N2 Ni O8, 7(H2 O)'
_chemical_formula_sum     'C21 H34 N2 Ni O15'
_chemical_formula_iupac     '[Ni (C9 H4 O6) (C12 H12 N2) (H2 O)2], 7H2 O'
_chemical_formula_weight     613.21
_chemical_melting_point     ?
_symmetry_cell_setting     monoclinic
_symmetry_space_group_name_H-M     'P 21/c'
_symmetry_space_group_name_Hall     '-P 2ybc'
loop_
    _symmetry_equiv_pos_as_xyz
    'x, y, z'
    '-x, y+1/2, -z+1/2'
    '-x, -y, -z'
    'x, -y-1/2, z-1/2'
_cell_length_a     7.4358(5)
_cell_length_b     19.9044(7)
_cell_length_c     18.7547(12)
_cell_angle_alpha     90.00
_cell_angle_beta     100.748(6)
_cell_angle_gamma     90.00
_cell_volume     2727.1(3)
_cell_formula_units_Z     4
_cell_measurement_reflns_used     5756
_cell_measurement_theta_min     3.06
_cell_measurement_theta_max     25.13
_cell_measurement_temperature     296(2)
_exptl_crystal_description     block
_exptl_crystal_colour     green
_exptl_crystal_size_max     0.21
_exptl_crystal_size_mid     0.20
_exptl_crystal_size_min     0.19
_exptl_crystal_density_diffrn     1.494
_exptl_crystal_density_meas     ?
_exptl_crystal_density_method     'not measured'
_exptl_crystal_F_000     1288
_exptl_absorpt_coefficient_mu     0.786
_exptl_absorpt_correction_type     multi-scan
_exptl_absorpt_process_details     '(SADABS; Bruker, 2001)'
_exptl_absorpt_correction_T_min     0.8523
_exptl_absorpt_correction_T_max     0.8650
_exptl_special_details     ?
_diffrn_ambient_temperature     296(2)
_diffrn_radiation_type     MoK\a
_diffrn_radiation_wavelength     0.71073
_diffrn_radiation_source     'fine-focus sealed tube'
_diffrn_radiation_monochromator     graphite
_diffrn_measurement_device_type     'Bruker APEXII CCD'
_diffrn_measurement_method     '\f and \w'
_diffrn_detector_area_resol_mean     ?
_diffrn_reflns_number     10544
_diffrn_reflns_av_R_equivalents     0.0235
_diffrn_reflns_av_sigmaI/netI     0.0321
_diffrn_reflns_theta_min     3.22
_diffrn_reflns_theta_max     25.00
_diffrn_reflns_theta_full     25.00
_diffrn_measured_fraction_theta_max     0.998
_diffrn_measured_fraction_theta_full     0.998
_diffrn_reflns_limit_h_min     -8
_diffrn_reflns_limit_h_max     7
_diffrn_reflns_limit_k_min     -23
_diffrn_reflns_limit_k_max     23
_diffrn_reflns_limit_l_min     -22
_diffrn_reflns_limit_l_max     18
_diffrn_standards_number     ?
_diffrn_standards_interval_count     ?
_diffrn_standards_interval_time     ?
_diffrn_standards_decay_%     ?
_refine_special_details
;
;
_reflns_number_total     4792
_reflns_number_gt     3924
_reflns_threshold_expression     I>2\s(I)
_refine_ls_structure_factor_coef     Fsqd
_refine_ls_matrix_type     full
_refine_ls_R_factor_all     0.0552
_refine_ls_R_factor_gt     0.0432
_refine_ls_wR_factor_gt     0.1068
_refine_ls_wR_factor_ref     0.1124
_refine_ls_goodness_of_fit_ref     1.074
_refine_ls_restrained_S_all     1.301
_refine_ls_number_reflns     4792
_refine_ls_number_parameters     359
_refine_ls_number_restraints     7
_refine_ls_hydrogen_treatment     constr
_refine_ls_weighting_scheme     calc
_refine_ls_weighting_details
         'calc w=1/[\s^2^(Fo^2^)+(0.0512P)^2^+1.4022P] where P=(Fo^2^+2Fc^2^)/3'
_atom_sites_solution_hydrogens     geom
_atom_sites_solution_primary     direct
_atom_sites_solution_secondary     difmap
_refine_ls_shift/su_max     0.000
_refine_ls_shift/su_mean     0.000
_refine_diff_density_max     0.522
_refine_diff_density_min     -0.441
_refine_ls_extinction_method     none
_refine_ls_extinction_coef     ?
loop_
    _atom_type_symbol
    _atom_type_description
    _atom_type_scat_dispersion_real
    _atom_type_scat_dispersion_imag
    _atom_type_scat_source
    'C' 'C' 0.0033 0.0016
                         'International Tables Vol C Tables 4.2.6.8 and 6.1.1.4'
    'H' 'H' 0.0000 0.0000
                         'International Tables Vol C Tables 4.2.6.8 and 6.1.1.4'
    'N' 'N' 0.0061 0.0033
                         'International Tables Vol C Tables 4.2.6.8 and 6.1.1.4'
    'Ni' 'Ni' 0.3393 1.1124
                         'International Tables Vol C Tables 4.2.6.8 and 6.1.1.4'
    'O' 'O' 0.0106 0.0060
                         'International Tables Vol C Tables 4.2.6.8 and 6.1.1.4'
_computing_data_collection     'APEX2 (Bruker, 2007)'
_computing_cell_refinement     'SAINT (Bruker, 2007)'
_computing_data_reduction     'SAINT (Bruker, 2007)'
_computing_structure_solution     'SHELXS97 (Sheldrick, 2008)'
_computing_structure_refinement     'SHELXL97 (Sheldrick, 2008)'
_computing_molecular_graphics     'DIAMOND (Brandenburg, 1999)'
_computing_publication_material     'SHELXTL (Sheldrick, 2008)'
loop_
    _atom_site_type_symbol
    _atom_site_label
    _atom_site_fract_x
    _atom_site_fract_y
    _atom_site_fract_z
    _atom_site_U_iso_or_equiv
    _atom_site_adp_type
    _atom_site_calc_flag
    _atom_site_refinement_flags
    _atom_site_occupancy
    _atom_site_symmetry_multiplicity
    _atom_site_disorder_assembly
    _atom_site_disorder_group
    Ni Ni1 0.70769(6) 0.080884(19) 0.25745(2) 0.03021(16) Uani d . 1 1 . .
    O O1 0.7517(4) -0.01080(10) 0.20364(13) 0.0418(6) Uani d . 1 1 . .
    O O2 0.6738(3) -0.01416(10) 0.30997(12) 0.0346(5) Uani d . 1 1 . .
    O O3 0.7991(4) -0.21564(10) 0.07083(12) 0.0413(6) Uani d . 1 1 . .
    H H3 0.7996 -0.2377 0.0339 0.062 Uiso calc R 1 1 . .
    O O4 0.8529(4) -0.31588(11) 0.12401(12) 0.0407(6) Uani d . 1 1 . .
    O O5 0.7135(3) -0.32604(11) 0.38608(12) 0.0403(6) Uani d . 1 1 . .
    O O6 0.7669(4) -0.22980(11) 0.44653(12) 0.0414(6) Uani d . 1 1 . .
    O O1W 0.9818(3) 0.07458(11) 0.30571(13) 0.0402(6) Uani d . 1 1 . .
    H H1WA 1.0248 0.1139 0.3142 0.060 Uiso d R 1 1 . .
    H H1WB 0.9917 0.0530 0.3454 0.060 Uiso d R 1 1 . .
    O O2W 0.4405(4) 0.07809(12) 0.20585(16) 0.0592(8) Uani d . 1 1 . .
    H H2WA 0.4003 0.1180 0.1991 0.089 Uiso d R 1 1 . .
    H H2WC 0.3779 0.0569 0.2321 0.089 Uiso d R 1 1 . .
    O O3W 0.2685(6) 0.07326(15) 0.00654(18) 0.0889(12) Uani d . 1 1 . .
    H H3WA 0.2790 0.1069 0.0349 0.133 Uiso d R 1 1 . .
    H H3WB 0.2908 0.0402 0.0355 0.133 Uiso d R 1 1 . .
    O O4W 0.0439(13) 0.3920(4) 0.0141(4) 0.0793(16) Uani d PU 0.479(6) 1 A 1
    H H4WA 0.1206 0.3496 0.0243 0.119 Uiso d PR 0.479(6) 1 A 1
    H H4WB 0.0705 0.3718 -0.0225 0.119 Uiso d PR 0.479(6) 1 A 1
    O O4W' 0.1795(12) 0.4147(3) 0.0175(4) 0.0793(16) Uani d P 0.521(6) 1 A 2
    H H4WD 0.1938 0.3757 0.0273 0.119 Uiso d PR 0.521(6) 1 A 2
    H H4WF 0.0831 0.4181 -0.0182 0.119 Uiso d PR 0.521(6) 1 A 2
    O O5W 0.6215(7) 0.43234(17) 0.1293(4) 0.175(3) Uani d . 1 1 . .
    H H5WA 0.6808 0.4337 0.1758 0.262 Uiso d R 1 1 . .
    H H5WC 0.5221 0.4502 0.1360 0.262 Uiso d R 1 1 . .
    O O6W 0.9119(5) 0.48672(16) 0.08448(19) 0.0840(11) Uani d . 1 1 . .
    H H6WC 0.9703 0.4542 0.0703 0.126 Uiso d R 1 1 . .
    H H6WA 0.8303 0.4723 0.0972 0.126 Uiso d R 1 1 . .
    O O7W 0.8074(5) 0.4822(2) 0.2739(2) 0.0973(12) Uani d . 1 1 . .
    H H7WB 0.8414 0.4718 0.3154 0.146 Uiso d RD 1 1 . .
    H H7WC 0.8916 0.5056 0.2610 0.146 Uiso d RD 1 1 . .
    O O8W 0.9166(6) 0.4315(3) 0.4073(3) 0.1361(19) Uani d . 1 1 . .
    H H8WB 0.8012 0.4305 0.4152 0.204 Uiso d R 1 1 . .
    H H8WC 0.9868 0.4048 0.4350 0.204 Uiso d R 1 1 . .
    O O9W 0.5399(5) 0.45536(17) 0.42213(18) 0.0861(11) Uani d . 1 1 . .
    H H9WB 0.4716 0.4663 0.3823 0.129 Uiso d R 1 1 . .
    H H9WC 0.4442 0.4530 0.4406 0.129 Uiso d R 1 1 . .
    N N1 0.7626(4) 0.16095(13) 0.19407(16) 0.0380(7) Uani d . 1 1 . .
    N N2 0.6634(4) 0.15982(13) 0.32397(16) 0.0371(7) Uani d . 1 1 . .
    C C1 0.7209(4) -0.04411(16) 0.25714(17) 0.0301(7) Uani d . 1 1 . .
    C C2 0.8196(4) -0.25571(15) 0.12681(17) 0.0296(7) Uani d . 1 1 . .
    C C3 0.7403(4) -0.26418(15) 0.38882(17) 0.0287(7) Uani d . 1 1 . .
    C C4 0.7420(4) -0.11928(15) 0.25751(16) 0.0270(7) Uani d . 1 1 . .
    C C5 0.7759(4) -0.15158(14) 0.19578(16) 0.0274(7) Uani d . 1 1 . .
    H H5 0.7871 -0.1267 0.1549 0.033 Uiso calc R 1 1 . .
    C C6 0.7933(4) -0.22150(14) 0.19505(16) 0.0254(7) Uani d . 1 1 . .
    C C7 0.7778(4) -0.25820(15) 0.25693(16) 0.0262(7) Uani d . 1 1 . .
    H H7 0.7881 -0.3048 0.2564 0.031 Uiso calc R 1 1 . .
    C C8 0.7472(4) -0.22603(14) 0.31937(16) 0.0251(7) Uani d . 1 1 . .
    C C9 0.7290(4) -0.15617(14) 0.31904(16) 0.0281(7) Uani d . 1 1 . .
    H H9 0.7079 -0.1342 0.3605 0.034 Uiso calc R 1 1 . .
    C C10 0.8084(5) 0.15830(19) 0.1278(2) 0.0463(9) Uani d . 1 1 . .
    C C11 0.8383(8) 0.0920(2) 0.0959(2) 0.0712(14) Uani d . 1 1 . .
    H H11A 0.9197 0.0657 0.1308 0.107 Uiso calc R 1 1 . .
    H H11B 0.8912 0.0983 0.0535 0.107 Uiso calc R 1 1 . .
    H H11C 0.7233 0.0690 0.0828 0.107 Uiso calc R 1 1 . .
    C C12 0.8301(6) 0.2173(2) 0.0901(2) 0.0556(11) Uani d . 1 1 . .
    H H12 0.8643 0.2151 0.0449 0.067 Uiso calc R 1 1 . .
    C C13 0.8017(6) 0.2778(2) 0.1191(3) 0.0645(13) Uani d . 1 1 . .
    H H13 0.8127 0.3171 0.0933 0.077 Uiso calc R 1 1 . .
    C C14 0.7566(6) 0.28089(18) 0.1865(3) 0.0577(12) Uani d . 1 1 . .
    H H14 0.7375 0.3222 0.2071 0.069 Uiso calc R 1 1 . .
    C C15 0.7398(5) 0.22160(16) 0.2236(2) 0.0414(9) Uani d . 1 1 . .
    C C16 0.6961(5) 0.22106(16) 0.2969(2) 0.0412(9) Uani d . 1 1 . .
    C C17 0.6877(6) 0.27930(19) 0.3363(3) 0.0585(12) Uani d . 1 1 . .
    H H17 0.7148 0.3207 0.3178 0.070 Uiso calc R 1 1 . .
    C C18 0.6393(6) 0.2752(2) 0.4028(3) 0.0659(13) Uani d . 1 1 . .
    H H18 0.6316 0.3140 0.4297 0.079 Uiso calc R 1 1 . .
    C C19 0.6020(6) 0.2140(2) 0.4300(2) 0.0581(12) Uani d . 1 1 . .
    H H19 0.5677 0.2112 0.4751 0.070 Uiso calc R 1 1 . .
    C C20 0.6156(5) 0.15593(18) 0.3898(2) 0.0455(9) Uani d . 1 1 . .
    C C21 0.5736(8) 0.0888(2) 0.4174(2) 0.0686(14) Uani d . 1 1 . .
    H H21A 0.4809 0.0673 0.3824 0.103 Uiso calc R 1 1 . .
    H H21B 0.5305 0.0941 0.4622 0.103 Uiso calc R 1 1 . .
    H H21C 0.6824 0.0618 0.4254 0.103 Uiso calc R 1 1 . .
loop_
    _atom_site_aniso_label
    _atom_site_aniso_U_11
    _atom_site_aniso_U_22
    _atom_site_aniso_U_33
    _atom_site_aniso_U_12
    _atom_site_aniso_U_13
    _atom_site_aniso_U_23
    Ni1 0.0398(3) 0.0199(2) 0.0289(3) -0.00149(17) 0.00125(18) 0.00021(16)
    O1 0.0762(19) 0.0220(11) 0.0287(13) -0.0036(11) 0.0135(12) 0.0041(10)
    O2 0.0500(15) 0.0223(11) 0.0325(13) 0.0009(10) 0.0104(11) -0.0024(9)
    O3 0.0785(19) 0.0281(12) 0.0199(12) 0.0030(12) 0.0156(12) -0.0016(10)
    O4 0.0666(17) 0.0266(12) 0.0291(13) 0.0142(11) 0.0092(12) -0.0010(10)
    O5 0.0648(17) 0.0262(12) 0.0289(13) -0.0097(11) 0.0058(12) 0.0044(10)
    O6 0.0755(19) 0.0306(12) 0.0196(12) -0.0032(12) 0.0123(12) 0.0001(10)
    O1W 0.0412(14) 0.0314(12) 0.0441(15) -0.0031(10) -0.0022(11) 0.0000(11)
    O2W 0.0478(16) 0.0412(14) 0.078(2) -0.0101(12) -0.0174(14) 0.0219(14)
    O3W 0.151(4) 0.0525(19) 0.057(2) 0.020(2) 0.004(2) -0.0123(16)
    O4W 0.105(4) 0.068(3) 0.065(3) 0.021(3) 0.013(3) 0.006(2)
    O4W' 0.105(4) 0.068(3) 0.065(3) 0.021(3) 0.013(3) 0.006(2)
    O5W 0.194(5) 0.052(2) 0.336(8) 0.018(3) 0.198(6) 0.017(3)
    O6W 0.083(3) 0.073(2) 0.091(3) -0.0016(18) 0.004(2) -0.0246(19)
    O7W 0.070(2) 0.130(3) 0.098(3) 0.026(2) 0.031(2) -0.006(3)
    O8W 0.102(3) 0.180(5) 0.135(4) 0.023(3) 0.043(3) 0.070(4)
    O9W 0.100(3) 0.092(2) 0.058(2) 0.017(2) -0.0040(19) 0.0068(19)
    N1 0.0387(17) 0.0293(14) 0.0420(18) -0.0055(12) -0.0027(13) 0.0060(13)
    N2 0.0342(16) 0.0318(15) 0.0420(18) 0.0030(12) -0.0010(13) -0.0071(13)
    C1 0.0387(19) 0.0241(16) 0.0255(17) -0.0023(14) 0.0006(14) -0.0025(14)
    C2 0.0364(19) 0.0286(17) 0.0243(17) 0.0008(14) 0.0067(14) 0.0007(14)
    C3 0.0370(19) 0.0264(16) 0.0226(17) -0.0004(14) 0.0054(13) 0.0024(13)
    C4 0.0346(18) 0.0211(15) 0.0245(16) -0.0032(13) 0.0035(13) -0.0002(12)
    C5 0.0392(19) 0.0250(15) 0.0178(15) -0.0002(13) 0.0046(13) 0.0037(12)
    C6 0.0320(17) 0.0233(15) 0.0201(15) 0.0005(13) 0.0029(13) 0.0012(12)
    C7 0.0337(17) 0.0207(14) 0.0228(16) 0.0002(13) 0.0017(13) 0.0010(12)
    C8 0.0320(17) 0.0236(15) 0.0194(15) -0.0022(13) 0.0037(13) 0.0015(12)
    C9 0.0389(19) 0.0253(15) 0.0208(16) -0.0011(13) 0.0072(13) -0.0023(13)
    C10 0.048(2) 0.047(2) 0.041(2) -0.0110(18) -0.0007(18) 0.0122(18)
    C11 0.117(4) 0.060(3) 0.042(2) -0.019(3) 0.029(3) 0.001(2)
    C12 0.050(3) 0.057(3) 0.056(3) -0.010(2) -0.001(2) 0.026(2)
    C13 0.054(3) 0.052(3) 0.083(4) -0.008(2) -0.001(2) 0.036(2)
    C14 0.050(3) 0.0293(19) 0.089(4) 0.0000(17) 0.002(2) 0.015(2)
    C15 0.0311(19) 0.0276(18) 0.061(3) -0.0013(14) -0.0029(17) 0.0042(17)
    C16 0.0294(19) 0.0255(17) 0.063(3) 0.0015(14) -0.0057(17) -0.0059(16)
    C17 0.055(3) 0.032(2) 0.081(3) 0.0043(18) -0.006(2) -0.013(2)
    C18 0.064(3) 0.045(2) 0.080(4) 0.008(2) -0.010(3) -0.030(2)
    C19 0.057(3) 0.061(3) 0.051(3) 0.010(2) -0.004(2) -0.027(2)
    C20 0.045(2) 0.045(2) 0.043(2) 0.0077(17) -0.0010(17) -0.0136(18)
    C21 0.104(4) 0.060(3) 0.047(3) 0.004(3) 0.029(3) -0.008(2)
_geom_special_details
;
;
loop_
    _geom_bond_atom_site_label_1
    _geom_bond_atom_site_label_2
    _geom_bond_site_symmetry_2
    _geom_bond_distance
    _geom_bond_publ_flag
    Ni1 O2W . 2.042(3) ?
    Ni1 N2 . 2.070(3) ?
    Ni1 O1W . 2.074(2) ?
    Ni1 N1 . 2.074(3) ?
    Ni1 O1 . 2.140(2) ?
    Ni1 O2 . 2.169(2) ?
    O1 C1 . 1.259(4) ?
    O2 C1 . 1.261(4) ?
    O3 C2 . 1.305(4) ?
    O3 H3 . 0.8200 ?
    O4 C2 . 1.226(4) ?
    O5 C3 . 1.247(4) ?
    O6 C3 . 1.265(4) ?
    O1W H1WA . 0.8500 ?
    O1W H1WB . 0.8499 ?
    O2W H2WA . 0.8502 ?
    O2W H2WC . 0.8499 ?
    O3W H3WA . 0.8500 ?
    O3W H3WB . 0.8497 ?
    O4W H4WA . 1.0159 ?
    O4W H4WB . 0.8499 ?
    O4W' H4WD . 0.8000 ?
    O4W' H4WF . 0.8879 ?
    O5W H5WA . 0.9000 ?
    O5W H5WC . 0.8500 ?
    O6W H6WC . 0.8499 ?
    O6W H6WA . 0.7500 ?
    O7W H7WC . 0.8500 ?
    O7W H7WB . 0.8001 ?
    O7W H7WC . 0.8500 ?
    O8W H8WB . 0.8978 ?
    O8W H8WC . 0.8500 ?
    O9W H9WB . 0.8502 ?
    O9W H9WC . 0.8499 ?
    N1 C10 . 1.350(5) ?
    N1 C15 . 1.352(4) ?
    N2 C20 . 1.349(5) ?
    N2 C16 . 1.360(4) ?
    C1 C4 . 1.504(4) ?
    C2 C6 . 1.494(4) ?
    C3 C8 . 1.517(4) ?
    C4 C9 . 1.386(4) ?
    C4 C5 . 1.388(4) ?
    C5 C6 . 1.398(4) ?
    C5 H5 . 0.9300 ?
    C6 C7 . 1.394(4) ?
    C7 C8 . 1.390(4) ?
    C7 H7 . 0.9300 ?
    C8 C9 . 1.397(4) ?
    C9 H9 . 0.9300 ?
    C10 C12 . 1.396(5) ?
    C10 C11 . 1.483(6) ?
    C11 H11A . 0.9600 ?
    C11 H11B . 0.9600 ?
    C11 H11C . 0.9600 ?
    C12 C13 . 1.354(6) ?
    C12 H12 . 0.9300 ?
    C13 C14 . 1.368(7) ?
    C13 H13 . 0.9300 ?
    C14 C15 . 1.388(5) ?
    C14 H14 . 0.9300 ?
    C15 C16 . 1.470(6) ?
    C16 C17 . 1.383(5) ?
    C17 C18 . 1.362(7) ?
    C17 H17 . 0.9300 ?
    C18 C19 . 1.368(6) ?
    C18 H18 . 0.9300 ?
    C19 C20 . 1.395(5) ?
    C19 H19 . 0.9300 ?
    C20 C21 . 1.486(6) ?
    C21 H21A . 0.9600 ?
    C21 H21B . 0.9600 ?
    C21 H21C . 0.9600 ?
loop_
    _geom_angle_atom_site_label_1
    _geom_angle_atom_site_label_2
    _geom_angle_atom_site_label_3
    _geom_angle_site_symmetry_1
    _geom_angle_site_symmetry_3
    _geom_angle
    _geom_angle_publ_flag
    O2W Ni1 N2 . . 93.23(11) ?
    O2W Ni1 O1W . . 174.46(10) ?
    N2 Ni1 O1W . . 92.10(10) ?
    O2W Ni1 N1 . . 91.57(11) ?
    N2 Ni1 N1 . . 80.36(12) ?
    O1W Ni1 N1 . . 90.82(10) ?
    O2W Ni1 O1 . . 88.51(11) ?
    N2 Ni1 O1 . . 170.69(10) ?
    O1W Ni1 O1 . . 85.99(10) ?
    N1 Ni1 O1 . . 108.75(10) ?
    O2W Ni1 O2 . . 90.35(9) ?
    N2 Ni1 O2 . . 110.07(10) ?
    O1W Ni1 O2 . . 86.39(9) ?
    N1 Ni1 O2 . . 169.27(10) ?
    O1 Ni1 O2 . . 60.74(9) ?
    C1 O1 Ni1 . . 90.39(19) ?
    C1 O2 Ni1 . . 89.00(18) ?
    C2 O3 H3 . . 109.5 ?
    Ni1 O1W H1WA . . 109.3 ?
    Ni1 O1W H1WB . . 109.3 ?
    H1WA O1W H1WB . . 109.5 ?
    Ni1 O2W H2WA . . 109.2 ?
    Ni1 O2W H2WC . . 109.2 ?
    H2WA O2W H2WC . . 109.5 ?
    H3WA O3W H3WB . . 103.1 ?
    H4WA O4W H4WB . . 63.5 ?
    H4WB O4W H4WD . . 71.2 ?
    H4WD O4W' H4WF . . 107.6 ?
    H5WA O5W H5WC . . 97.4 ?
    H6WC O6W H6WA . . 107.4 ?
    H7WC O7W H7WB . . 107.6 ?
    H7WB O7W H7WC . . 107.6 ?
    H8WB O8W H8WC . . 112.6 ?
    H9WB O9W H9WC . . 88.0 ?
    C10 N1 C15 . . 119.0(3) ?
    C10 N1 Ni1 . . 127.5(2) ?
    C15 N1 Ni1 . . 113.4(2) ?
    C20 N2 C16 . . 119.3(3) ?
    C20 N2 Ni1 . . 127.3(2) ?
    C16 N2 Ni1 . . 113.3(2) ?
    O1 C1 O2 . . 119.7(3) ?
    O1 C1 C4 . . 119.5(3) ?
    O2 C1 C4 . . 120.7(3) ?
    O4 C2 O3 . . 123.9(3) ?
    O4 C2 C6 . . 122.8(3) ?
    O3 C2 C6 . . 113.3(3) ?
    O5 C3 O6 . . 124.6(3) ?
    O5 C3 C8 . . 119.3(3) ?
    O6 C3 C8 . . 116.1(3) ?
    C9 C4 C5 . . 120.1(3) ?
    C9 C4 C1 . . 120.5(3) ?
    C5 C4 C1 . . 119.5(3) ?
    C4 C5 C6 . . 120.1(3) ?
    C4 C5 H5 . . 120.0 ?
    C6 C5 H5 . . 120.0 ?
    C7 C6 C5 . . 119.4(3) ?
    C7 C6 C2 . . 121.2(3) ?
    C5 C6 C2 . . 119.3(3) ?
    C8 C7 C6 . . 120.8(3) ?
    C8 C7 H7 . . 119.6 ?
    C6 C7 H7 . . 119.6 ?
    C7 C8 C9 . . 119.1(3) ?
    C7 C8 C3 . . 122.0(3) ?
    C9 C8 C3 . . 118.9(3) ?
    C4 C9 C8 . . 120.6(3) ?
    C4 C9 H9 . . 119.7 ?
    C8 C9 H9 . . 119.7 ?
    N1 C10 C12 . . 120.4(4) ?
    N1 C10 C11 . . 119.3(3) ?
    C12 C10 C11 . . 120.3(4) ?
    C10 C11 H11A . . 109.5 ?
    C10 C11 H11B . . 109.5 ?
    H11A C11 H11B . . 109.5 ?
    C10 C11 H11C . . 109.5 ?
    H11A C11 H11C . . 109.5 ?
    H11B C11 H11C . . 109.5 ?
    C13 C12 C10 . . 120.2(4) ?
    C13 C12 H12 . . 119.9 ?
    C10 C12 H12 . . 119.9 ?
    C12 C13 C14 . . 119.6(4) ?
    C12 C13 H13 . . 120.2 ?
    C14 C13 H13 . . 120.2 ?
    C13 C14 C15 . . 119.1(4) ?
    C13 C14 H14 . . 120.5 ?
    C15 C14 H14 . . 120.5 ?
    N1 C15 C14 . . 121.6(4) ?
    N1 C15 C16 . . 116.3(3) ?
    C14 C15 C16 . . 122.1(3) ?
    N2 C16 C17 . . 121.5(4) ?
    N2 C16 C15 . . 116.2(3) ?
    C17 C16 C15 . . 122.3(3) ?
    C18 C17 C16 . . 119.0(4) ?
    C18 C17 H17 . . 120.5 ?
    C16 C17 H17 . . 120.5 ?
    C17 C18 C19 . . 120.1(4) ?
    C17 C18 H18 . . 120.0 ?
    C19 C18 H18 . . 120.0 ?
    C18 C19 C20 . . 119.7(4) ?
    C18 C19 H19 . . 120.1 ?
    C20 C19 H19 . . 120.1 ?
    N2 C20 C19 . . 120.4(4) ?
    N2 C20 C21 . . 118.6(3) ?
    C19 C20 C21 . . 121.0(4) ?
    C20 C21 H21A . . 109.5 ?
    C20 C21 H21B . . 109.5 ?
    H21A C21 H21B . . 109.5 ?
    C20 C21 H21C . . 109.5 ?
    H21A C21 H21C . . 109.5 ?
    H21B C21 H21C . . 109.5 ?
loop_
    _geom_torsion_atom_site_label_1
    _geom_torsion_atom_site_label_2
    _geom_torsion_atom_site_label_3
    _geom_torsion_atom_site_label_4
    _geom_torsion_site_symmetry_1
    _geom_torsion_site_symmetry_2
    _geom_torsion_site_symmetry_3
    _geom_torsion_site_symmetry_4
    _geom_torsion
    _geom_torsion_publ_flag
    O2W Ni1 O1 C1 . . . . -93.3(2) ?
    O1W Ni1 O1 C1 . . . . 86.0(2) ?
    N1 Ni1 O1 C1 . . . . 175.52(19) ?
    O2 Ni1 O1 C1 . . . . -2.09(18) ?
    O2W Ni1 O2 C1 . . . . 90.2(2) ?
    N2 Ni1 O2 C1 . . . . -176.26(18) ?
    O1W Ni1 O2 C1 . . . . -85.34(19) ?
    N1 Ni1 O2 C1 . . . . -10.2(6) ?
    O1 Ni1 O2 C1 . . . . 2.08(18) ?
    O2W Ni1 N1 C10 . . . . -85.4(3) ?
    N2 Ni1 N1 C10 . . . . -178.4(3) ?
    O1W Ni1 N1 C10 . . . . 89.6(3) ?
    O1 Ni1 N1 C10 . . . . 3.6(3) ?
    O2 Ni1 N1 C10 . . . . 14.8(7) ?
    O2W Ni1 N1 C15 . . . . 91.4(2) ?
    N2 Ni1 N1 C15 . . . . -1.6(2) ?
    O1W Ni1 N1 C15 . . . . -93.6(2) ?
    O1 Ni1 N1 C15 . . . . -179.6(2) ?
    O2 Ni1 N1 C15 . . . . -168.3(5) ?
    O2W Ni1 N2 C20 . . . . 89.9(3) ?
    O1W Ni1 N2 C20 . . . . -88.6(3) ?
    N1 Ni1 N2 C20 . . . . -179.1(3) ?
    O2 Ni1 N2 C20 . . . . -1.7(3) ?
    O2W Ni1 N2 C16 . . . . -93.2(2) ?
    O1W Ni1 N2 C16 . . . . 88.3(2) ?
    N1 Ni1 N2 C16 . . . . -2.2(2) ?
    O2 Ni1 N2 C16 . . . . 175.2(2) ?
    Ni1 O1 C1 O2 . . . . 3.6(3) ?
    Ni1 O1 C1 C4 . . . . -176.0(3) ?
    Ni1 O2 C1 O1 . . . . -3.6(3) ?
    Ni1 O2 C1 C4 . . . . 176.0(3) ?
    O1 C1 C4 C9 . . . . 172.7(3) ?
    O2 C1 C4 C9 . . . . -6.9(5) ?
    O1 C1 C4 C5 . . . . -6.9(5) ?
    O2 C1 C4 C5 . . . . 173.6(3) ?
    C9 C4 C5 C6 . . . . 1.3(5) ?
    C1 C4 C5 C6 . . . . -179.1(3) ?
    C4 C5 C6 C7 . . . . -0.5(5) ?
    C4 C5 C6 C2 . . . . 176.7(3) ?
    O4 C2 C6 C7 . . . . -9.8(5) ?
    O3 C2 C6 C7 . . . . 168.5(3) ?
    O4 C2 C6 C5 . . . . 173.0(3) ?
    O3 C2 C6 C5 . . . . -8.7(4) ?
    C5 C6 C7 C8 . . . . -0.6(5) ?
    C2 C6 C7 C8 . . . . -177.8(3) ?
    C6 C7 C8 C9 . . . . 1.1(5) ?
    C6 C7 C8 C3 . . . . -176.5(3) ?
    O5 C3 C8 C7 . . . . -19.0(5) ?
    O6 C3 C8 C7 . . . . 159.5(3) ?
    O5 C3 C8 C9 . . . . 163.4(3) ?
    O6 C3 C8 C9 . . . . -18.1(4) ?
    C5 C4 C9 C8 . . . . -0.9(5) ?
    C1 C4 C9 C8 . . . . 179.5(3) ?
    C7 C8 C9 C4 . . . . -0.3(5) ?
    C3 C8 C9 C4 . . . . 177.4(3) ?
    C15 N1 C10 C12 . . . . -0.6(5) ?
    Ni1 N1 C10 C12 . . . . 176.0(3) ?
    C15 N1 C10 C11 . . . . 178.4(4) ?
    Ni1 N1 C10 C11 . . . . -5.0(5) ?
    N1 C10 C12 C13 . . . . -1.4(6) ?
    C11 C10 C12 C13 . . . . 179.6(4) ?
    C10 C12 C13 C14 . . . . 1.9(6) ?
    C12 C13 C14 C15 . . . . -0.4(6) ?
    C10 N1 C15 C14 . . . . 2.1(5) ?
    Ni1 N1 C15 C14 . . . . -175.0(3) ?
    C10 N1 C15 C16 . . . . -178.0(3) ?
    Ni1 N1 C15 C16 . . . . 4.9(4) ?
    C13 C14 C15 N1 . . . . -1.6(6) ?
    C13 C14 C15 C16 . . . . 178.5(4) ?
    C20 N2 C16 C17 . . . . 2.3(5) ?
    Ni1 N2 C16 C17 . . . . -174.9(3) ?
    C20 N2 C16 C15 . . . . -177.5(3) ?
    Ni1 N2 C16 C15 . . . . 5.4(4) ?
    N1 C15 C16 N2 . . . . -7.0(5) ?
    C14 C15 C16 N2 . . . . 172.9(3) ?
    N1 C15 C16 C17 . . . . 173.3(3) ?
    C14 C15 C16 C17 . . . . -6.9(6) ?
    N2 C16 C17 C18 . . . . -2.3(6) ?
    C15 C16 C17 C18 . . . . 177.4(4) ?
    C16 C17 C18 C19 . . . . 0.8(6) ?
    C17 C18 C19 C20 . . . . 0.6(6) ?
    C16 N2 C20 C19 . . . . -0.8(5) ?
    Ni1 N2 C20 C19 . . . . 176.0(3) ?
    C16 N2 C20 C21 . . . . 177.8(4) ?
    Ni1 N2 C20 C21 . . . . -5.5(5) ?
    C18 C19 C20 N2 . . . . -0.7(6) ?
    C18 C19 C20 C21 . . . . -179.2(4) ?
loop_
    _geom_hbond_atom_site_label_D
    _geom_hbond_atom_site_label_H
    _geom_hbond_atom_site_label_A
    _geom_hbond_site_symmetry_A
    _geom_hbond_distance_DH
    _geom_hbond_distance_HA
    _geom_hbond_distance_DA
    _geom_hbond_angle_DHA
    O3 H3 O6 4 0.82 1.74 2.542(3) 167
    O1W H1WA O4 2_755 0.85 1.93 2.720(3) 154
    O1W H1WB O6W 2_745 0.85 1.91 2.705(4) 156
    O2W H2WA O5 2_655 0.85 2.00 2.681(3) 136
    O2W H2WC O7W 2_645 0.85 2.02 2.729(4) 141
    O3W H3WA O5 2_655 0.85 1.99 2.827(4) 169
    O3W H3WB O9W 2_645 0.85 2.17 2.935(5) 150
    O4W H4WA O6 2_655 1.02 1.82 2.830(7) 170
    O4W H4WB O4 3_655 0.85 2.36 3.215(8) 179
    O4W' H4WD O6 2_655 0.80 2.16 2.964(7) 180
    O4W' H4WF O6W 3_665 0.89 2.27 2.736(7) 113
    O5W H5WA O7W . 0.90 2.14 2.974(8) 155
    O5W H5WC O2 2_655 0.85 2.05 2.860(4) 159
    O6W H6WC O4W 1_655 0.85 1.78 2.597(8) 162
    O6W H6WA O5W . 0.75 1.94 2.687(5) 178
    O7W H7WB O8W . 0.80 1.89 2.681(6) 170
    O7W H7WC O1W 2_755 0.85 2.19 2.990(5) 158
    O8W H8WB O9W . 0.90 2.03 2.905(6) 164
    O8W H8WC O3W 4_666 0.85 2.31 2.916(6) 129
    O9W H9WB O1 2_655 0.85 2.14 2.968(4) 166
    O9W H9WC O3W 4_566 0.85 2.03 2.845(5) 162
data_global
_journal_date_recd_electronic     2011-07-31
_journal_date_accepted     2011-08-08
_journal_name_full     'Acta Crystallographica, Section E'
_journal_year     2011
_journal_volume     67
_journal_issue      9
_journal_page_first     m1244
_journal_page_last     m1245
_journal_paper_category     QM
_journal_coeditor_code     HY2454
_publ_contact_author_name     'Wen-Wen Shan'
_publ_contact_author_address
;
North China University of Water Conservancy and Electric Power
Zhengzhou 450011
People's Republic of China
;
_publ_contact_author_email     'hbsysww@163.com'
_publ_contact_author_fax     ?
_publ_contact_author_phone     ?
_publ_section_title
;\
Diaqua(5-carboxybenzene-1,3-dicarboxylato-\k^2^<i>O</i>^1^,<i>O</i>^1'^)(6,6'-\
dimethyl-2,2'-bipyridine-\k^2^<i>N</i>,<i>N</i>')nickel(II) heptahydrate
;
loop_
    _publ_author_name
    _publ_author_footnote
    _publ_author_address
    'Shan, Wen-Wen' .
;
North China University of Water Conservancy and Electric Power
Zhengzhou 450011
People's Republic of China
;
    'Xiong, Han-Lin' .
;
North China University of Water Conservancy and Electric Power
Zhengzhou 450011
People's Republic of China
;
    'Mei, Chong-Zhen' .
;
North China University of Water Conservancy and Electric Power
Zhengzhou 450011
People's Republic of China
;
