# Supplementary material for: Diaqua­(5-carb­oxy­benzene-1,3-dicarboxyl­ato-κ2 O 1,O 1′)(6,6′-dimethyl-2,2′-bipyridine-κ2 N,N′)nickel(II) hepta­hydrate
Source: Acta Crystallogr Sect E Struct Rep Online. 2011 Aug 17;67(Pt 9):m1244–5. doi: 10.1107/S1600536811032090 (PMC3200942; doi:10.1107/S1600536811032090)
Supplement: Supplementary file 2 [file e-67-m1244-Isup2.hkl]

# 
# h,k,l, Fc-squared, Fo-squared, sigma(Fo-squared) and status flag 
# 
data_I
_shelx_title ' c in P21/c' 
_shelx_refln_list_code          4 
_shelx_F_calc_maximum      421.70 
_exptl_crystal_F_000      1288.00 
_reflns_d_resolution_high  0.8410 
 
loop_ 
 _symmetry_equiv_pos_as_xyz 
 'x, y, z' 
 '-x, y+1/2, -z+1/2' 
 '-x, -y, -z' 
 'x, -y-1/2, z-1/2' 
 
_cell_length_a     7.4358 
_cell_length_b    19.9044 
_cell_length_c    18.7547 
_cell_angle_alpha  90.000 
_cell_angle_beta  100.748 
_cell_angle_gamma  90.000 
 
_shelx_F_squared_multiplier     1.000 
 
loop_ 
 _refln_index_h 
 _refln_index_k 
 _refln_index_l 
 _refln_F_squared_calc 
 _refln_F_squared_meas 
 _refln_F_squared_sigma 
 _refln_observed_status 
   2   0   0   165404.30   154831.19    385.00 o 
   3   0   0     1070.74     1146.98     41.71 o 
   4   0   0    13407.28    13574.48    166.83 o 
   5   0   0      289.75      356.13     30.48 o 
   6   0   0      299.42      226.19     27.27 o 
   7   0   0      611.88      593.54     49.73 o 
   8   0   0       72.99       89.83     22.46 o 
   2   1   0    13830.46    14528.67     88.03 o 
   3   1   0     4750.05     4845.73     80.21 o 
   4   1   0     3233.03     3180.79     56.68 o 
   5   1   0      924.78      967.80     36.25 o 
   6   1   0      176.76      166.90     18.45 o 
   7   1   0      166.49      146.72     24.86 o 
   8   1   0       79.64       56.15     14.75 o 
   1   2   0      237.53      212.20      6.80 o 
   2   2   0    31087.89    30922.30    120.94 o 
   3   2   0     3981.61     3991.12     54.13 o 
   4   2   0      132.05      202.08     14.62 o 
   5   2   0     3104.85     3251.84     78.60 o 
   6   2   0       36.48       28.59     15.24 o 
   7   2   0      515.59      407.77     29.92 o 
   8   2   0      103.00       85.16     16.42 o 
   1   3   0    12060.25    12335.65     92.54 o 
   2   3   0     2661.60     2750.83     22.52 o 
   3   3   0     1173.83     1294.50     30.81 o 
   4   3   0      436.24      390.73     30.48 o 
   5   3   0      267.81      219.09     26.47 o 
   6   3   0      150.80      149.91     16.90 o 
   7   3   0       66.57      101.77     18.45 o 
   8   3   0       75.16       51.79     14.81 o 
   0   4   0    14546.74    15219.95     62.75 o 
   1   4   0      528.58      650.74     10.41 o 
   2   4   0     7945.60     8402.49     39.34 o 
   3   4   0     2960.54     2998.94     34.04 o 
   4   4   0       68.73       90.90     19.25 o 
   5   4   0      569.37      518.40     29.68 o 
   6   4   0        0.93        6.42      8.01 o 
   7   4   0      378.36      407.17     29.92 o 
   8   4   0        0.31        0.00     10.68 o 
   1   5   0      724.57      691.90      8.98 o 
   2   5   0      195.37      210.12      5.29 o 
   3   5   0      906.83      911.33     24.61 o 
   4   5   0     3483.25     3504.24     58.19 o 
   5   5   0       33.81        6.42     16.04 o 
   6   5   0     1138.35     1153.48     43.54 o 
   7   5   0       33.72       53.58     13.35 o 
   8   5   0      339.05      246.38     26.47 o 
   0   6   0    34317.21    33157.80     83.76 o 
   1   6   0      550.00      579.82     10.66 o 
   2   6   0      640.95      615.70     16.29 o 
   3   6   0      963.21      925.80     18.03 o 
   4   6   0     2754.01     2709.73     50.39 o 
   5   6   0      344.95      324.19     20.78 o 
   6   6   0       29.54       40.62     25.67 o 
   7   6   0      905.68      853.73     41.63 o 
   8   6   0      110.25      125.13     30.48 o 
   1   7   0        9.64       49.98      4.15 o 
   2   7   0     1560.49     1633.70     33.10 o 
   3   7   0      224.00      228.84      8.56 o 
   4   7   0     2462.84     2357.07     46.00 o 
   5   7   0      262.68      253.02     17.73 o 
   6   7   0     1302.91     1164.07     42.69 o 
   7   7   0       48.99       54.54     27.27 o 
   8   7   0      253.78      304.79     46.52 o 
   0   8   0     5839.41     6532.57     62.40 o 
   1   8   0     1658.89     1526.49     16.84 o 
   2   8   0      757.42      894.83     22.30 o 
   3   8   0     1362.23     1262.39     18.57 o 
   4   8   0        2.36        0.00      7.30 o 
   5   8   0      979.70     1020.54     34.70 o 
   6   8   0       77.72      108.01     14.81 o 
   7   8   0      760.83      712.25     62.56 o 
   8   8   0       46.55       65.77     28.88 o 
   1   9   0    12624.96    12893.83     61.17 o 
   2   9   0     2165.88     2232.22     37.08 o 
   3   9   0     6067.51     6362.98     44.45 o 
   4   9   0     3337.02     3316.03     50.75 o 
   5   9   0      655.69      637.94     26.96 o 
   6   9   0      610.47      616.00     52.94 o 
   7   9   0        1.05       27.34     12.72 o 
   8   9   0      272.86      269.50     43.31 o 
   0  10   0      255.93      207.08      7.04 o 
   1  10   0      406.71      374.53      9.09 o 
   2  10   0        2.96       31.51      6.96 o 
   3  10   0       72.14       78.64      9.17 o 
   4  10   0      297.05      322.35     21.53 o 
   5  10   0      438.65      391.49     27.77 o 
   6  10   0       44.36       25.67     16.04 o 
   7  10   0      229.58      207.70     23.74 o 
   1  11   0     1312.04     1272.88     15.39 o 
   2  11   0     1259.17     1339.22     31.54 o 
   3  11   0       62.45       60.53      7.99 o 
   4  11   0     2018.61     1922.99     84.22 o 
   5  11   0       40.87       33.27     10.73 o 
   6  11   0       53.39       42.56     23.26 o 
   7  11   0       32.06       34.32     13.64 o 
   0  12   0    16267.49    17121.37    138.37 o 
   1  12   0      115.14      114.42      5.22 o 
   2  12   0     3577.11     3629.93     53.54 o 
   3  12   0     1604.35     1569.41     36.54 o 
   4  12   0      382.41      371.27     61.76 o 
   5  12   0      648.66      628.34     35.72 o 
   6  12   0       13.79        2.03     10.73 o 
   7  12   0      274.37      259.31     38.50 o 
   1  13   0      405.85      457.47     11.70 o 
   2  13   0      169.32      192.31     13.83 o 
   3  13   0        9.25       12.69      6.75 o 
   4  13   0        3.22       10.16      8.45 o 
   5  13   0       30.84       10.43      9.07 o 
   6  13   0        0.56        0.00     33.69 o 
   7  13   0        2.33        0.00     11.14 o 
   0  14   0    12168.42    11216.30    139.51 o 
   1  14   0      325.42      298.78     10.39 o 
   2  14   0     2409.03     2346.59     37.38 o 
   3  14   0      981.89     1023.26     47.97 o 
   4  14   0      555.59      529.54     31.70 o 
   5  14   0       61.58       73.67     14.14 o 
   6  14   0        9.84        0.00     10.21 o 
   7  14   0       76.98       50.11     49.73 o 
   1  15   0     6763.29     6862.00     54.93 o 
   2  15   0      269.08      262.80     15.05 o 
   3  15   0      507.75      558.97     27.43 o 
   4  15   0     1441.86     1439.78     53.28 o 
   5  15   0        3.71        0.00     19.25 o 
   6  15   0      534.79      462.22     35.16 o 
   0  16   0     4600.56     4717.29     57.97 o 
   1  16   0      298.57      314.19     13.64 o 
   2  16   0     2599.24     2503.60     68.30 o 
   3  16   0       80.13      103.06     12.01 o 
   4  16   0      190.19      184.34     16.02 o 
   5  16   0        2.65        0.00     11.17 o 
   6  16   0       20.20       27.85     12.32 o 
   1  17   0      106.81      110.89     11.39 o 
   2  17   0       30.47       21.64      6.04 o 
   3  17   0      155.39      141.92     11.57 o 
   4  17   0      504.51      505.54     25.80 o 
   5  17   0      256.94      237.50     24.88 o 
   6  17   0      145.29      146.42     21.55 o 
   0  18   0       79.60       44.92     14.44 o 
   1  18   0       16.15       12.36      9.20 o 
   2  18   0      272.76      246.13     17.91 o 
   3  18   0      122.83      143.21     14.45 o 
   4  18   0       53.02       68.82     12.03 o 
   5  18   0      315.67      315.93     30.04 o 
   1  19   0       83.94       90.98     20.05 o 
   2  19   0       34.57       37.89      8.84 o 
   3  19   0      143.58      101.99     21.01 o 
   4  19   0        0.95       16.74      8.89 o 
   5  19   0       49.10       56.70     20.05 o 
   0  20   0     4037.36     3965.51    131.54 o 
   1  20   0       71.03       71.96     15.18 o 
   2  20   0     1414.79     1427.95     58.01 o 
   3  20   0      598.99      603.95     39.13 o 
   4  20   0      508.51      502.76     33.81 o 
   1  21   0      984.85      975.05     48.12 o 
   2  21   0      337.86      369.73     30.38 o 
   3  21   0      529.45      636.86     78.60 o 
   4  21   0      720.72      756.45     51.21 o 
   0  22   0       93.15       89.83     28.88 o 
   1  22   0        4.09       21.69     19.25 o 
   2  22   0      170.93      144.50     17.80 o 
   3  22   0        0.23        0.00     16.84 o 
   1  23   0      835.55      935.93     49.76 o 
   2  23   0       69.17       74.24     20.05 o 
  -8   1   1      363.90      354.55     30.63 o 
  -7   1   1       13.79        1.10      8.86 o 
  -6   1   1      557.23      543.45     30.04 o 
  -5   1   1      520.34      540.55     27.22 o 
  -4   1   1     3272.93     3089.49    101.06 o 
  -3   1   1     8054.47     8264.90     77.55 o 
  -2   1   1     1036.39     1098.63     23.01 o 
   1   1   1    23693.09    23773.06    441.15 o 
   2   1   1    11975.81    11861.67     96.25 o 
   3   1   1    25378.98    26128.10    141.67 o 
   4   1   1    10362.49    10024.95    102.54 o 
   5   1   1      292.13      389.70     35.29 o 
   6   1   1      921.19      940.20     40.26 o 
   7   1   1        0.37        8.02     11.23 o 
   8   1   1      256.61      235.74     52.14 o 
  -8   2   1      152.05      136.90     23.26 o 
  -7   2   1      982.49      937.34     43.66 o 
  -6   2   1      201.57      164.61     18.04 o 
  -5   2   1     1226.68     1112.88     37.89 o 
  -4   2   1        3.70       12.51      5.61 o 
  -3   2   1     3995.76     3680.73     51.85 o 
  -2   2   1     9709.73     9582.24     54.88 o 
  -1   2   1     1581.33     1759.53     19.68 o 
   1   2   1      324.24      327.27     16.04 o 
   2   2   1    11704.65    11552.60     95.45 o 
   3   2   1     2210.19     2354.14     41.79 o 
   4   2   1      133.08      151.75     13.47 o 
   5   2   1      358.60      337.13     21.92 o 
   6   2   1      289.27      242.62     37.70 o 
   7   2   1      615.37      642.83     37.43 o 
   8   2   1      144.68      120.95     28.88 o 
  -8   3   1        3.39       12.83     12.48 o 
  -7   3   1        3.07        0.00      9.59 o 
  -6   3   1      213.35      206.71     24.06 o 
  -5   3   1      280.53      274.18     28.88 o 
  -4   3   1     1547.38     1547.12     39.27 o 
  -3   3   1       52.88       64.02      4.82 o 
  -2   3   1     3420.17     3522.54     24.14 o 
  -1   3   1      854.16      992.00     10.72 o 
   0   3   1       24.10       25.27      3.31 o 
   1   3   1    11046.95    10559.79     34.75 o 
   2   3   1       20.67       56.63      8.96 o 
   3   3   1       13.36        8.82      4.54 o 
   4   3   1      798.67      753.87     28.09 o 
   5   3   1       37.20       42.19     10.02 o 
   6   3   1      429.35      355.35     27.27 o 
   7   3   1       78.43      111.65     20.05 o 
   8   3   1      107.20       82.85     16.42 o 
  -8   4   1      146.28      106.10     18.04 o 
  -7   4   1      487.84      457.40     44.11 o 
  -6   4   1       18.51        7.49     16.84 o 
  -5   4   1      285.23      187.13     22.46 o 
  -4   4   1     2413.45     2291.11     32.60 o 
  -3   4   1     2466.17     2418.70     37.34 o 
  -2   4   1       11.44       12.25      2.35 o 
  -1   4   1      180.12      202.27      5.07 o 
   0   4   1      808.40      813.73      7.77 o 
   1   4   1       11.56        6.10      1.45 o 
   2   4   1      665.34      598.61     13.13 o 
   3   4   1     1085.93     1023.46     27.75 o 
   4   4   1     2429.61     2536.30     50.86 o 
   5   4   1      320.78      269.48     20.04 o 
   6   4   1       57.26       60.89     17.65 o 
   7   4   1      468.22      520.51     33.10 o 
   8   4   1       25.05       37.41     13.88 o 
  -8   5   1      201.93      208.51     23.90 o 
  -7   5   1       81.11       90.17     15.76 o 
  -6   5   1      315.49      320.62     23.07 o 
  -5   5   1      122.00      102.63     31.28 o 
  -4   5   1     3280.45     3144.31    144.38 o 
  -3   5   1      507.59      500.47     18.99 o 
  -2   5   1      594.73      611.93     13.55 o 
  -1   5   1     1204.56     1352.70     17.23 o 
   0   5   1        2.20        2.88      0.82 o 
   1   5   1     5797.63     5578.70     35.02 o 
   2   5   1      524.04      532.69     11.35 o 
   3   5   1     1224.46     1248.93     29.96 o 
   4   5   1      558.20      592.15     38.50 o 
   5   5   1       85.08       75.71     11.55 o 
   6   5   1      993.01      968.31     40.41 o 
   7   5   1       35.66       53.71     13.05 o 
   8   5   1      299.60      280.73     43.31 o 
  -8   6   1        8.96       19.25     22.46 o 
  -7   6   1      288.56      272.85     32.08 o 
  -6   6   1       92.46       96.55     14.62 o 
  -5   6   1      492.98      464.56     49.73 o 
  -4   6   1       41.61       45.51      7.70 o 
  -3   6   1      522.88      582.71     12.12 o 
  -2   6   1      148.32      225.40      6.28 o 
  -1   6   1       10.70        9.75      1.81 o 
   0   6   1     4099.68     4543.79     31.58 o 
   1   6   1     1275.42     1083.02     22.36 o 
   2   6   1     1056.67     1098.23     13.54 o 
   3   6   1       18.57       25.64      5.67 o 
   4   6   1        5.99       13.27      9.63 o 
   5   6   1        4.23        1.11      6.80 o 
   6   6   1        8.94       26.28     10.93 o 
   7   6   1      184.82      153.61     22.46 o 
   8   6   1       22.04       64.17     28.88 o 
  -8   7   1      696.01      728.29     65.77 o 
  -7   7   1      171.13      179.67     36.90 o 
  -6   7   1     1287.29     1245.13     35.16 o 
  -5   7   1      572.04      525.04     25.78 o 
  -4   7   1     3740.50     3490.87     55.49 o 
  -3   7   1     1569.71     1689.04     27.00 o 
  -2   7   1      551.21      554.50     16.46 o 
  -1   7   1       66.40      106.57      4.71 o 
   0   7   1      996.41      904.12      9.11 o 
   1   7   1      564.52      528.71     11.27 o 
   2   7   1      425.15      475.09     10.88 o 
   3   7   1      684.25      666.23     15.66 o 
   4   7   1      661.16      621.92     24.03 o 
   5   7   1      105.81       60.96     10.38 o 
   6   7   1      568.93      568.76     30.80 o 
   7   7   1       54.63       77.00     27.27 o 
   8   7   1      502.53      545.42     59.35 o 
  -8   8   1      116.19      129.94     30.48 o 
  -7   8   1     1048.11      909.56     68.98 o 
  -6   8   1        9.00       17.10      7.74 o 
  -5   8   1     3318.79     3177.76     50.21 o 
  -4   8   1     3017.47     2957.73     51.34 o 
  -3   8   1     2341.19     2358.89     32.65 o 
  -2   8   1       21.10       11.76      5.01 o 
  -1   8   1      405.60      382.39      9.35 o 
   0   8   1     9798.80    10217.37     81.98 o 
   1   8   1      489.69      520.40     11.54 o 
   2   8   1     2171.69     2026.93     28.93 o 
   3   8   1      927.94      894.43     16.83 o 
   4   8   1       96.48      118.05     42.51 o 
   5   8   1      826.36      899.22     33.81 o 
   6   8   1       18.49       31.24      9.70 o 
   7   8   1     1387.01     1369.96     83.42 o 
   8   8   1       73.97       70.58     27.27 o 
  -8   9   1        0.53       12.83     17.65 o 
  -7   9   1        6.02        6.50     10.38 o 
  -6   9   1      501.84      503.92     31.70 o 
  -5   9   1        4.66       17.35      9.52 o 
  -4   9   1      176.09      209.25     11.27 o 
  -3   9   1       17.00       25.43      4.24 o 
  -2   9   1        1.92        2.47      4.25 o 
  -1   9   1      183.33      329.23      8.95 o 
   0   9   1      750.93      736.77      9.36 o 
   1   9   1       59.57       85.86      3.24 o 
   2   9   1       82.87       47.28      7.00 o 
   3   9   1        9.45        4.46      3.08 o 
   4   9   1      792.70      743.78     24.76 o 
   5   9   1      122.69       96.34     11.23 o 
   6   9   1       16.06       24.06     17.65 o 
   7   9   1        0.09        8.02     20.85 o 
  -7  10   1      153.02      162.85     35.29 o 
  -6  10   1       55.24       45.28     11.87 o 
  -5  10   1      650.45      570.94     31.76 o 
  -4  10   1      770.16      702.78     22.27 o 
  -3  10   1     1837.66     1762.47     35.63 o 
  -2  10   1     1409.55     1465.20     24.85 o 
  -1  10   1      870.38      791.16     14.34 o 
   0  10   1    39816.91    41743.61    225.01 o 
   1  10   1       14.29       14.10      1.96 o 
   2  10   1    21397.74    21894.76    238.95 o 
   3  10   1     1031.92      731.49     82.61 o 
   4  10   1     3763.97     4025.98    174.85 o 
   5  10   1      395.06      401.04     40.10 o 
   6  10   1       20.64       19.25     16.04 o 
   7  10   1      417.72      495.69     52.94 o 
  -7  11   1       79.80       88.09     15.73 o 
  -6  11   1       20.17       26.35     17.65 o 
  -5  11   1        2.16        0.00     12.03 o 
  -4  11   1      565.54      580.04     30.63 o 
  -3  11   1      846.14      814.20     25.41 o 
  -2  11   1      232.33      242.16     10.72 o 
  -1  11   1      544.56      442.52     11.13 o 
   0  11   1      404.26      436.07     13.83 o 
   1  11   1      278.95      215.89      5.62 o 
   2  11   1     3230.67     2968.69     33.61 o 
   3  11   1       18.61       16.41      7.31 o 
   4  11   1     2292.82     2175.25     85.02 o 
   5  11   1        2.60        0.00     11.23 o 
   6  11   1      377.59      393.02     44.92 o 
   7  11   1      111.32       96.25     16.90 o 
  -7  12   1       25.57       12.41     10.73 o 
  -6  12   1        0.31        0.00      9.47 o 
  -5  12   1        5.77        0.00      9.20 o 
  -4  12   1      232.10      181.44     19.18 o 
  -3  12   1      294.39      318.64     19.90 o 
  -2  12   1        0.46        6.50      5.06 o 
  -1  12   1      181.78      190.55      7.84 o 
   0  12   1      555.68      459.46      9.78 o 
   1  12   1       32.04       38.28      3.55 o 
   2  12   1       27.46       19.18      5.58 o 
   3  12   1      733.31      687.69     24.70 o 
   4  12   1        3.07        3.92     15.24 o 
   5  12   1      168.04      140.84     18.04 o 
   6  12   1       39.04       29.84     10.68 o 
   7  12   1       61.04       67.70     16.90 o 
  -7  13   1       31.56       11.61     15.24 o 
  -6  13   1      251.51      263.69     24.88 o 
  -5  13   1       84.29      109.47     16.42 o 
  -4  13   1     1346.70     1313.14     64.97 o 
  -3  13   1     1715.36     1651.69     38.46 o 
  -2  13   1       90.67      117.74     11.06 o 
  -1  13   1     5490.03     5756.65     46.43 o 
   0  13   1       30.81       24.36      2.98 o 
   1  13   1    11493.02    12044.78    104.85 o 
   2  13   1      734.35      695.26     20.50 o 
   3  13   1     3508.40     3583.54     62.43 o 
   4  13   1     1296.39     1291.36     48.74 o 
   5  13   1       53.26       72.38     13.01 o 
   6  13   1      245.55      193.57     23.82 o 
   7  13   1       26.91       32.38     11.14 o 
  -7  14   1      386.01      376.77     32.66 o 
  -6  14   1        5.08        0.00     11.34 o 
  -5  14   1      655.38      637.94     45.72 o 
  -4  14   1      112.55      146.21     12.88 o 
  -3  14   1      281.09      329.01     17.80 o 
  -2  14   1      409.49      350.10     17.67 o 
  -1  14   1      423.25      465.20     11.73 o 
   0  14   1     2515.82     2481.20     29.96 o 
   1  14   1      691.92      782.51     16.94 o 
   2  14   1     1165.38     1126.29     26.71 o 
   3  14   1     1568.98     1504.24     39.07 o 
   4  14   1      553.91      532.66     32.90 o 
   5  14   1      258.14      220.73     45.72 o 
   6  14   1       39.13       27.27     10.02 o 
  -6  15   1        7.31        0.00     10.68 o 
  -5  15   1        0.09        6.42     11.34 o 
  -4  15   1       44.17       40.46      8.23 o 
  -3  15   1        6.82        6.34      7.62 o 
  -2  15   1       33.73       21.15      5.87 o 
  -1  15   1       25.43       37.33      7.11 o 
   0  15   1        1.41       18.48      3.59 o 
   1  15   1       14.47       33.72      6.46 o 
   2  15   1       15.77       18.63      5.79 o 
   3  15   1      173.36      170.29     18.59 o 
   4  15   1       82.44       81.24     31.28 o 
   5  15   1        7.34       13.64     13.64 o 
   6  15   1        2.41        0.80     11.34 o 
  -6  16   1       44.89       28.81     20.05 o 
  -5  16   1      899.47      938.92     47.06 o 
  -4  16   1      639.89      715.08     29.25 o 
  -3  16   1      509.89      523.30     32.22 o 
  -2  16   1       63.72       48.24      6.14 o 
  -1  16   1      831.83      795.96     27.18 o 
   0  16   1      994.29      990.19     18.37 o 
   1  16   1        1.48        0.00      4.00 o 
   2  16   1       30.92       47.59      7.55 o 
   3  16   1      995.52      988.68     28.02 o 
   4  16   1       77.28       88.20     15.28 o 
   5  16   1      220.29      259.42     26.02 o 
   6  16   1        6.41        0.00     10.73 o 
  -6  17   1      250.05      244.28     28.07 o 
  -5  17   1       91.83       75.56     21.66 o 
  -4  17   1      289.85      384.04     22.30 o 
  -3  17   1        5.20        6.95     11.85 o 
  -2  17   1       60.55       70.94     11.81 o 
  -1  17   1     1059.88     1059.46     31.23 o 
   0  17   1        3.45        1.60      7.70 o 
   1  17   1     3696.54     3742.62     59.60 o 
   2  17   1      194.05      189.56     12.48 o 
   3  17   1      995.89     1050.04     37.05 o 
   4  17   1      169.93      132.97     19.63 o 
   5  17   1       14.36        0.00     13.64 o 
  -5  18   1      174.41      177.36     26.47 o 
  -4  18   1      105.00      116.56     14.45 o 
  -3  18   1       11.48       17.42      7.90 o 
  -2  18   1       56.66       70.77     10.32 o 
  -1  18   1       32.02       33.13     12.61 o 
   0  18   1      150.94      142.08     18.15 o 
   1  18   1       76.86      116.51     17.55 o 
   2  18   1       24.89       16.98      9.29 o 
   3  18   1       31.16       19.88      9.98 o 
   4  18   1      580.34      623.63     30.18 o 
   5  18   1        6.43        0.00     12.32 o 
  -5  19   1       76.94       87.87     23.26 o 
  -4  19   1     1181.04     1192.88     40.43 o 
  -3  19   1      754.50      764.36     31.59 o 
  -2  19   1      502.46      530.53     25.72 o 
  -1  19   1      159.42      151.68     18.69 o 
   0  19   1       77.29       52.14     12.32 o 
   1  19   1      141.73      119.79     18.04 o 
   2  19   1       96.05       95.10     12.76 o 
   3  19   1       52.36       36.89      9.54 o 
   4  19   1      840.93      829.24     44.99 o 
   5  19   1       17.06       25.74     21.66 o 
  -4  20   1       21.78       30.26     20.09 o 
  -3  20   1      125.39      149.12     16.65 o 
  -2  20   1      649.22      583.39     44.74 o 
  -1  20   1       58.14       81.88     16.19 o 
   0  20   1     2196.31     2087.20     68.06 o 
   1  20   1      203.19      251.66     25.50 o 
   2  20   1     1479.93     1450.40     57.55 o 
   3  20   1       32.44       53.65     11.23 o 
   4  20   1      376.64      326.72     29.92 o 
  -4  21   1       23.39       22.99     38.50 o 
  -3  21   1       15.96       46.37     27.27 o 
  -2  21   1      106.11       77.89     16.04 o 
  -1  21   1      331.02      339.17     30.04 o 
   0  21   1       48.43       88.45     23.26 o 
   1  21   1      792.99      726.96     54.54 o 
   2  21   1       40.82       61.85     15.88 o 
   3  21   1      527.19      546.05     36.98 o 
  -3  22   1      927.55      978.25     41.42 o 
  -2  22   1      362.69      372.88     39.30 o 
  -1  22   1      457.64      421.86     82.61 o 
   0  22   1     1334.48     1381.06     58.41 o 
   1  22   1        7.41       13.37     13.74 o 
   2  22   1      369.17      498.17     52.94 o 
   3  22   1      680.73      695.40     58.55 o 
  -2  23   1        3.47       10.69     11.87 o 
  -1  23   1      370.20      367.24     32.66 o 
   0  23   1       68.05       77.70     24.86 o 
   1  23   1      393.74      370.17     33.97 o 
  -8   0   2      180.42      229.40     33.69 o 
  -7   0   2     1119.58     1102.06     65.77 o 
  -6   0   2      361.85      399.44     36.90 o 
  -5   0   2     4957.72     4900.74    113.90 o 
  -4   0   2      144.21      155.60     17.65 o 
  -3   0   2     5579.45     5242.42     86.63 o 
  -2   0   2       37.42       24.06      6.42 o 
  -1   0   2     4107.18     4024.86     48.13 o 
   1   0   2     1219.53     1119.71     27.27 o 
   2   0   2   177829.97   160416.91    421.90 o 
   3   0   2    15438.93    16003.19    160.42 o 
   4   0   2    32489.43    33033.05    264.69 o 
   5   0   2      791.33      768.40     46.52 o 
   6   0   2     1302.60     1143.77     64.17 o 
   7   0   2      633.49      640.06     52.94 o 
   8   0   2        7.49       25.67     19.25 o 
  -8   1   2        2.08        0.00     12.48 o 
  -7   1   2       15.82        7.09     10.73 o 
  -6   1   2       16.12        9.63      7.94 o 
  -5   1   2      166.42      173.92     16.42 o 
  -4   1   2        4.93        4.81     11.23 o 
  -3   1   2     1976.03     1937.46     37.38 o 
  -2   1   2     4657.82     4615.43     55.53 o 
  -1   1   2     1624.58     1782.75     22.05 o 
   1   1   2     9705.63     9855.54     57.07 o 
   2   1   2     8772.46     8910.05     70.22 o 
   3   1   2     7238.63     7128.59     75.90 o 
   4   1   2    13270.21    13680.92    121.84 o 
   5   1   2       16.60       22.35      8.45 o 
   6   1   2     2313.46     2241.11     79.41 o 
   7   1   2      211.98      214.20     23.23 o 
   8   1   2      308.94      282.15     28.91 o 
  -8   2   2       27.78       55.53     24.06 o 
  -7   2   2        5.74        0.00     12.48 o 
  -6   2   2        8.90       16.84      7.94 o 
  -5   2   2       16.90        5.73      7.70 o 
  -4   2   2     4095.76     4133.50     63.90 o 
  -3   2   2      873.00      860.06     32.89 o 
  -2   2   2    18075.31    17572.85     90.86 o 
  -1   2   2      862.11      889.17     13.43 o 
   1   2   2      134.77      173.51      7.31 o 
   2   2   2     5253.37     5430.77     74.26 o 
   3   2   2      908.75     1014.13     28.78 o 
   4   2   2     3723.31     3972.81     65.53 o 
   5   2   2      244.46      277.48     19.63 o 
   6   2   2      525.56      539.02     31.05 o 
   7   2   2     1493.92     1341.69     53.17 o 
   8   2   2       98.02       71.76     23.26 o 
  -8   3   2      522.87      499.75     42.51 o 
  -7   3   2      254.63      227.47     21.66 o 
  -6   3   2      776.22      881.07     37.38 o 
  -5   3   2      186.64      192.12      9.95 o 
  -4   3   2    10745.45    10470.88     61.33 o 
  -3   3   2     2037.13     1846.43     19.66 o 
  -2   3   2       72.09       51.31      3.23 o 
  -1   3   2     8401.63     8885.50     88.86 o 
   0   3   2       51.71       37.17      3.01 o 
   1   3   2      518.20      510.62     14.44 o 
   2   3   2      202.87      135.86      6.96 o 
   3   3   2     1917.61     1674.19     36.54 o 
   4   3   2       13.57       32.46     13.64 o 
   5   3   2       15.06       11.60      7.31 o 
   6   3   2       41.71       37.36     14.44 o 
   7   3   2       89.16       78.61     15.76 o 
   8   3   2        2.65        0.00     10.68 o 
  -8   4   2        9.78       15.34     13.88 o 
  -7   4   2       61.87       40.52     13.01 o 
  -6   4   2       63.75       81.87     11.17 o 
  -5   4   2      229.96      195.46     17.65 o 
  -4   4   2      160.27      145.26      7.67 o 
  -3   4   2        2.66        6.28      4.57 o 
  -2   4   2      462.04      410.35     10.07 o 
  -1   4   2     1188.11      986.67     12.52 o 
   0   4   2       16.84       31.59      2.91 o 
   1   4   2      163.76      159.58      7.70 o 
   2   4   2     2893.35     3082.84     39.79 o 
   3   4   2     1152.93     1073.61     28.91 o 
   4   4   2       29.96       46.97      8.86 o 
   5   4   2      160.44      143.43     15.03 o 
   6   4   2        3.28        1.60     11.23 o 
   7   4   2      200.63      184.53     21.20 o 
   8   4   2        5.35        5.35     11.87 o 
  -8   5   2       52.19       61.42     18.45 o 
  -7   5   2       34.46       48.89     12.72 o 
  -6   5   2       90.39      113.46     10.78 o 
  -5   5   2       56.17       52.84      7.06 o 
  -4   5   2     3011.03     3082.44     41.31 o 
  -3   5   2     5569.88     5672.84     75.86 o 
  -2   5   2      115.25      145.30      5.50 o 
  -1   5   2     5052.35     5525.75     85.24 o 
   0   5   2      315.57      275.15      6.33 o 
   1   5   2     2013.47     2073.70     22.36 o 
   2   5   2      282.36      225.58      8.93 o 
   3   5   2     3667.15     3560.27     52.73 o 
   4   5   2      168.48      206.25     14.54 o 
   5   5   2      137.47      129.30     14.23 o 
   6   5   2      617.64      577.66     31.96 o 
   7   5   2       14.73        6.42      9.59 o 
   8   5   2      515.91      397.83     48.13 o 
  -8   6   2       73.56       56.15     30.48 o 
  -7   6   2     1708.82     1662.02     56.27 o 
  -6   6   2        1.21        6.16      6.11 o 
  -5   6   2     5584.77     5616.44     66.87 o 
  -4   6   2      871.54      900.40     17.92 o 
  -3   6   2     3030.34     3043.70     30.61 o 
  -2   6   2     1098.08      967.25     15.42 o 
  -1   6   2     1257.87     1215.10     12.17 o 
   1   6   2       86.25       70.46      4.02 o 
   2   6   2     2336.71     2867.32     36.68 o 
   3   6   2     4305.11     4117.85     54.89 o 
   4   6   2      397.18      424.96     24.86 o 
   5   6   2      109.90      101.82     16.84 o 
   6   6   2       36.46       49.87     12.72 o 
   7   6   2      512.16      501.70     31.96 o 
   8   6   2       92.67       93.04     30.48 o 
  -8   7   2       16.37       28.88     20.85 o 
  -7   7   2       42.12       36.90     20.85 o 
  -6   7   2      351.00      320.79     18.23 o 
  -5   7   2        4.17       15.46      6.01 o 
  -4   7   2     1968.73     1996.31     27.93 o 
  -3   7   2      268.53      269.72      9.08 o 
  -2   7   2      792.05      810.16     12.33 o 
  -1   7   2     1532.33     1407.46     20.48 o 
   0   7   2       81.16       74.92      3.46 o 
   1   7   2     1159.99     1241.15     30.14 o 
   2   7   2       61.25       80.40      7.01 o 
   3   7   2     1496.64     1434.19     32.03 o 
   4   7   2     1358.03     1350.65     36.49 o 
   5   7   2      152.41      142.10     23.26 o 
   6   7   2      658.91      677.18     51.33 o 
   7   7   2       25.95       14.44     19.25 o 
   8   7   2      345.26      288.75     44.92 o 
  -8   8   2       49.50       70.58     30.48 o 
  -7   8   2      147.96      195.71     33.69 o 
  -6   8   2       28.12       28.54      7.17 o 
  -5   8   2     1451.48     1387.44     33.30 o 
  -4   8   2        4.14        8.14      4.30 o 
  -3   8   2     1155.25     1201.25     19.05 o 
  -2   8   2       93.09      214.31      9.37 o 
  -1   8   2       24.34       40.56      8.07 o 
   0   8   2       18.94       11.08      3.83 o 
   1   8   2        0.66        1.67      1.42 o 
   2   8   2      693.82      713.80     17.60 o 
   3   8   2     2206.19     2286.41     44.92 o 
   4   8   2      120.28       95.88     10.68 o 
   5   8   2       77.49       81.11     12.14 o 
   6   8   2       14.44        5.78      8.01 o 
   7   8   2      641.37      580.71     57.75 o 
  -8   9   2      313.19      283.94     44.92 o 
  -7   9   2       89.74       65.77     22.46 o 
  -6   9   2      954.44      918.67     40.83 o 
  -5   9   2       30.06       25.83      6.79 o 
  -4   9   2     5431.67     5365.12     55.16 o 
  -3   9   2     3891.41     4003.36     49.95 o 
  -2   9   2     1120.89     1098.13     21.14 o 
  -1   9   2    23197.67    23439.90     71.20 o 
   0   9   2      438.22      511.01      9.71 o 
   1   9   2     7093.94     7448.70     60.05 o 
   2   9   2      729.50      710.61     12.48 o 
   3   9   2     7710.81     7868.91    279.13 o 
   4   9   2     3095.62     3157.45     52.96 o 
   5   9   2      887.22      859.91     37.70 o 
   6   9   2      553.73      534.19     49.73 o 
   7   9   2        3.68       11.23     16.04 o 
  -7  10   2        3.84        0.00     22.46 o 
  -6  10   2        1.40        8.91     10.02 o 
  -5  10   2      188.13      151.28     16.90 o 
  -4  10   2      151.11      172.38      9.37 o 
  -3  10   2      352.55      313.15     17.47 o 
  -2  10   2       11.72        8.73      3.54 o 
  -1  10   2        0.74        4.16      3.75 o 
   0  10   2       17.29        4.86      6.89 o 
   1  10   2     1739.18     1740.74     21.26 o 
   2  10   2      521.11      424.70     20.72 o 
   3  10   2      302.85      329.24     13.05 o 
   4  10   2        0.58       27.27     17.65 o 
   5  10   2      493.01      468.42     43.31 o 
   6  10   2       72.04       59.35     20.85 o 
   7  10   2      321.46      410.67     49.73 o 
  -7  11   2        1.95        0.00     12.38 o 
  -6  11   2       26.75       28.39     20.85 o 
  -5  11   2        1.15       14.87      8.45 o 
  -4  11   2      724.52      649.58     32.31 o 
  -3  11   2      324.79      301.94     15.57 o 
  -2  11   2       28.31       29.36      4.13 o 
  -1  11   2     7112.63     7179.41     73.62 o 
   0  11   2       86.49       89.27      5.39 o 
   1  11   2     1547.80     1706.54     23.13 o 
   2  11   2     2941.03     2936.85     34.79 o 
   3  11   2     1949.37     1676.36     67.38 o 
   4  11   2     3002.29     3086.42    102.67 o 
   5  11   2        9.82        8.02     12.83 o 
   6  11   2      841.38      761.98     62.56 o 
   7  11   2       45.21       59.35     25.67 o 
  -7  12   2      192.90      199.41     23.07 o 
  -6  12   2       91.69       95.25     17.65 o 
  -5  12   2      495.51      509.62     42.51 o 
  -4  12   2       52.80       65.99      9.17 o 
  -3  12   2     1602.08     1478.06     35.37 o 
  -2  12   2      269.06      283.33     12.29 o 
  -1  12   2     1423.88     1566.31     16.37 o 
   0  12   2     6557.18     6577.60     96.20 o 
   1  12   2        7.08        2.48      2.65 o 
   2  12   2     1933.50     1685.03     23.14 o 
   3  12   2      539.54      521.35     38.50 o 
   4  12   2      857.53      885.50     56.15 o 
   5  12   2      137.90      113.90     25.67 o 
   6  12   2        7.17       27.27     17.65 o 
   7  12   2      187.46      161.92     47.32 o 
  -7  13   2       12.84        6.79      9.59 o 
  -6  13   2       11.93        0.34     10.43 o 
  -5  13   2       58.59       36.55     24.06 o 
  -4  13   2        1.25        3.21      6.48 o 
  -3  13   2      255.21      273.08     15.57 o 
  -2  13   2        0.66        5.39      5.33 o 
  -1  13   2        6.40        7.19      3.77 o 
   0  13   2      378.95      386.58     11.58 o 
   1  13   2        1.79        1.23      2.53 o 
   2  13   2       50.36       46.28      6.71 o 
   3  13   2      270.43      234.90     21.34 o 
   4  13   2       91.92      134.75     25.67 o 
   5  13   2       98.43      105.88     25.67 o 
   6  13   2       61.04       77.43     20.85 o 
   7  13   2        1.31        7.18     10.93 o 
  -7  14   2      109.84      127.61     20.78 o 
  -6  14   2       51.58       65.54     13.47 o 
  -5  14   2      160.39      155.99     19.18 o 
  -4  14   2      214.05      213.98     15.53 o 
  -3  14   2      200.35      184.05     19.39 o 
  -2  14   2      245.94      277.08     12.77 o 
  -1  14   2        6.24       10.66      2.98 o 
   0  14   2     2996.31     3007.25     31.55 o 
   1  14   2      293.93      290.92      9.57 o 
   2  14   2      909.08      788.83     23.01 o 
   3  14   2     2421.27     2402.21     50.11 o 
   4  14   2     1082.08     1048.56    111.49 o 
   5  14   2      911.49      834.66    126.73 o 
   6  14   2       20.50       28.04     12.72 o 
  -6  15   2      639.78      626.61     39.65 o 
  -5  15   2      134.31      136.35     19.25 o 
  -4  15   2     1714.49     1664.13     57.71 o 
  -3  15   2      391.95      354.68     19.35 o 
  -2  15   2      416.43      363.44     19.42 o 
  -1  15   2     2045.41     2162.00     38.62 o 
   0  15   2        5.73        9.15      4.28 o 
   1  15   2     6187.80     6078.33     68.07 o 
   2  15   2      230.56      257.18     13.70 o 
   3  15   2     6401.26     6163.30     68.77 o 
   4  15   2     1131.87     1085.91     47.96 o 
   5  15   2      176.53      177.59     32.08 o 
   6  15   2      526.29      479.54     36.85 o 
  -6  16   2       39.04       26.47     12.48 o 
  -5  16   2       38.82       33.25     13.64 o 
  -4  16   2        5.13        8.31      6.83 o 
  -3  16   2        1.21        0.02      6.35 o 
  -2  16   2        1.10        0.00      4.91 o 
  -1  16   2      227.69      248.11     14.12 o 
   0  16   2      480.73      481.18     13.49 o 
   1  16   2        0.06        7.20      7.37 o 
   2  16   2     3020.94     2917.71     45.44 o 
   3  16   2     1151.40     1216.01     31.83 o 
   4  16   2      870.52      923.32     70.58 o 
   5  16   2      651.34      623.72     39.65 o 
   6  16   2      147.09      142.96     21.46 o 
  -6  17   2      327.01      336.05     31.18 o 
  -5  17   2       43.69       67.48     17.34 o 
  -4  17   2     1302.73     1322.01     49.95 o 
  -3  17   2      963.70     1012.34     34.10 o 
  -2  17   2      686.04      701.58     27.72 o 
  -1  17   2     1628.03     1590.87     34.68 o 
   0  17   2       18.68       22.46     16.04 o 
   1  17   2      305.18      317.65     14.88 o 
   2  17   2       89.79       83.71      9.34 o 
   3  17   2       79.98      119.48     11.53 o 
   4  17   2       32.63       33.62     12.72 o 
   5  17   2       19.08       19.33     11.87 o 
  -5  18   2      429.34      477.23     40.10 o 
  -4  18   2      308.29      346.82     21.69 o 
  -3  18   2      435.64      421.98     35.14 o 
  -2  18   2      275.48      324.18     17.88 o 
  -1  18   2       12.82       26.75      8.71 o 
   0  18   2      610.36      643.85     36.25 o 
   1  18   2       61.66       62.58     14.75 o 
   2  18   2       23.36       35.19      9.43 o 
   3  18   2      135.92      188.04     13.60 o 
   4  18   2      113.64       92.77     17.71 o 
   5  18   2       13.67       24.86     12.48 o 
  -5  19   2       36.96       52.33     30.48 o 
  -4  19   2      120.98      150.72     15.21 o 
  -3  19   2        0.19       11.04      8.32 o 
  -2  19   2      138.38      116.47     17.16 o 
  -1  19   2       37.08       58.03     36.09 o 
   0  19   2      310.56      330.69     27.15 o 
   1  19   2        5.85        0.00     19.25 o 
   2  19   2       32.63       29.03      8.36 o 
   3  19   2       53.15       56.89     10.32 o 
   4  19   2        3.01        6.56     12.72 o 
  -4  20   2        7.79       12.31     10.46 o 
  -3  20   2      699.59      703.97     27.96 o 
  -2  20   2       43.87       66.08     17.65 o 
  -1  20   2      374.73      382.96     33.69 o 
   0  20   2      982.99     1022.49     48.12 o 
   1  20   2       33.89       42.38     13.47 o 
   2  20   2      346.13      327.77     29.23 o 
   3  20   2      141.00      157.00     22.64 o 
   4  20   2      430.87      419.38     33.80 o 
  -4  21   2      386.91      424.60     33.10 o 
  -3  21   2      615.63      642.65     38.12 o 
  -2  21   2      103.33       95.62     17.65 o 
  -1  21   2     2007.00     2055.37     69.17 o 
   0  21   2        0.61       18.04     11.44 o 
   1  21   2     1856.23     1852.46     67.31 o 
   2  21   2      396.23      415.64     33.97 o 
   3  21   2     1175.40     1267.50     55.03 o 
  -3  22   2      118.95      130.89     30.48 o 
  -2  22   2        0.25        0.00     11.17 o 
  -1  22   2       54.24       76.11     18.49 o 
   0  22   2        1.09       14.81     14.62 o 
   1  22   2        6.73       23.17     15.03 o 
   2  22   2       75.96      103.88     19.83 o 
  -2  23   2      125.99       88.24     17.34 o 
  -1  23   2      661.93      725.14     68.98 o 
   0  23   2       16.23       22.63     15.76 o 
   1  23   2      489.83      551.33     40.91 o 
  -8   1   3      256.98      207.68     23.23 o 
  -7   1   3       52.42       66.20     13.01 o 
  -6   1   3      774.10      719.47     34.03 o 
  -5   1   3      160.10      145.41      6.71 o 
  -4   1   3     9777.78     9647.01    111.49 o 
  -3   1   3      519.78      491.25     13.18 o 
  -2   1   3     1742.62     1634.57     27.74 o 
  -1   1   3    14447.27    15057.14     97.65 o 
   0   1   3      982.88      856.57     15.28 o 
   1   1   3    27249.78    25900.75    104.19 o 
   2   1   3     1190.60     1355.69     28.91 o 
   3   1   3    17384.53    17008.20    120.71 o 
   4   1   3     9644.27     9672.88    104.81 o 
   5   1   3     2349.62     2371.97     58.41 o 
   6   1   3     3114.06     3266.00     75.97 o 
   7   1   3       54.10       56.72     15.76 o 
   8   1   3      160.77      157.47     23.82 o 
  -8   2   3       89.78       86.88     24.86 o 
  -7   2   3       37.73       44.12     12.83 o 
  -6   2   3       11.43       23.09      7.79 o 
  -5   2   3     1589.38     1726.16     34.77 o 
  -4   2   3      347.21      296.69     16.93 o 
  -3   2   3      537.96      535.00     14.55 o 
  -2   2   3     2667.42     2983.88     26.64 o 
  -1   2   3      389.32      391.24      9.17 o 
   0   2   3     2315.67     1994.73     40.10 o 
   1   2   3        2.97        3.21      3.21 o 
   2   2   3      463.63      465.01     16.90 o 
   3   2   3     6101.92     6010.29     71.86 o 
   4   2   3     1083.53     1151.32     36.09 o 
   5   2   3     1174.18     1362.42     44.71 o 
   6   2   3       78.87       98.45     16.42 o 
   7   2   3      573.97      580.08     67.38 o 
   8   2   3      201.57      199.74     24.96 o 
  -8   3   3        8.48        0.00     10.73 o 
  -7   3   3       28.89       26.38      9.47 o 
  -6   3   3       23.32        8.20      8.74 o 
  -5   3   3       62.77       49.04      4.83 o 
  -4   3   3      181.09      170.82     10.40 o 
  -3   3   3     3658.94     3919.36     41.88 o 
  -2   3   3       51.47       40.52      2.18 o 
  -1   3   3        4.59        6.42      3.21 o 
   0   3   3      246.92      222.55      4.56 o 
   1   3   3       82.88       73.47     10.43 o 
   2   3   3        0.95        3.21      6.42 o 
   3   3   3     1036.21     1073.42     30.38 o 
   4   3   3      240.34      257.89     17.34 o 
   5   3   3       16.55       22.26      8.86 o 
   6   3   3       25.85       20.85     22.46 o 
   7   3   3       38.99       66.52     15.28 o 
   8   3   3       14.35       22.00     11.87 o 
  -8   4   3      355.88      330.58     28.91 o 
  -7   4   3      789.04      741.77     38.37 o 
  -6   4   3       48.97       38.27      7.31 o 
  -5   4   3     2469.12     2389.83     40.55 o 
  -4   4   3      255.52      242.89     11.85 o 
  -3   4   3      127.23      115.43      7.29 o 
  -2   4   3      113.64      120.59      7.64 o 
  -1   4   3      744.15      747.01     15.00 o 
   0   4   3    22116.70    22290.29    116.34 o 
   1   4   3      180.98      142.55      7.70 o 
   2   4   3      610.91      651.54     20.04 o 
   3   4   3     3449.64     3351.99     53.16 o 
   4   4   3       24.91       14.29      6.42 o 
   5   4   3      522.35      629.07     30.38 o 
   6   4   3       40.60       40.10     10.68 o 
   7   4   3      688.93      667.65     63.36 o 
   8   4   3        0.50        9.76     15.24 o 
  -8   5   3      246.46      233.93     24.27 o 
  -7   5   3       41.76       36.82     11.87 o 
  -6   5   3      253.77      224.93     14.27 o 
  -5   5   3      111.99      121.65      9.68 o 
  -4   5   3     2607.40     2404.45     48.17 o 
  -3   5   3      727.74      835.19     19.90 o 
  -2   5   3     1434.72     1493.22     20.53 o 
  -1   5   3      664.67      636.76     11.71 o 
   0   5   3      117.47      120.14      6.95 o 
   1   5   3      875.46      930.42     33.69 o 
   2   5   3      221.03      240.30      9.17 o 
   3   5   3     4938.47     4718.65     62.05 o 
   4   5   3       72.22       75.50     13.64 o 
   5   5   3        5.04        4.20      6.80 o 
   6   5   3       34.95       43.31     11.34 o 
   7   5   3       13.74        9.32     27.27 o 
   8   5   3       96.36       96.25     28.88 o 
  -8   6   3        2.45       24.06     20.85 o 
  -7   6   3       25.97       28.34     13.64 o 
  -6   6   3       79.48       58.37      8.46 o 
  -5   6   3      174.04      153.29     10.91 o 
  -4   6   3      554.72      585.96     19.24 o 
  -3   6   3      182.08      189.95      7.25 o 
  -2   6   3        3.45        1.94      3.05 o 
  -1   6   3      119.72      114.06      5.95 o 
   0   6   3     5050.52     5451.50     43.61 o 
   1   6   3      316.33      232.25      9.85 o 
   2   6   3       95.31       90.95      8.01 o 
   3   6   3      346.86      309.10     15.73 o 
   4   6   3       40.86       47.03      8.01 o 
   5   6   3      163.12      125.98     14.62 o 
   6   6   3       15.43       22.26      8.86 o 
   7   6   3       17.23        7.36      9.20 o 
   8   6   3        0.07       22.46     22.46 o 
  -8   7   3      545.88      482.85     52.94 o 
  -7   7   3      157.74      142.77     27.27 o 
  -6   7   3     1223.23     1072.61     31.78 o 
  -5   7   3       97.01       98.46     10.13 o 
  -4   7   3    10350.74    10359.58     96.15 o 
  -3   7   3     1317.02     1400.25     20.86 o 
  -2   7   3     6798.74     6808.96     73.61 o 
  -1   7   3     7680.13     7811.58     48.85 o 
   0   7   3     2144.27     2119.59     25.15 o 
   1   7   3       59.27      117.91      7.68 o 
   2   7   3      148.59      144.26     13.64 o 
   3   7   3      508.47      590.27     34.49 o 
   4   7   3      582.74      585.68     27.27 o 
   5   7   3      117.69      124.56     14.23 o 
   6   7   3      486.54      548.54     30.81 o 
   7   7   3       49.22       43.31     20.85 o 
  -8   8   3      144.76      192.50     36.90 o 
  -7   8   3       86.56       93.04     25.67 o 
  -6   8   3        1.99        0.00      8.51 o 
  -5   8   3     1389.62     1407.00     33.24 o 
  -4   8   3     2835.40     2671.69     40.57 o 
  -3   8   3     4759.76     5019.93     48.48 o 
  -2   8   3    19247.23    19940.72    183.91 o 
  -1   8   3     1822.53     1969.24     21.75 o 
   0   8   3    15885.05    16666.81     80.26 o 
   1   8   3      256.93      233.38     10.78 o 
   2   8   3     7001.52     6901.23     64.97 o 
   3   8   3     1259.39     1175.86     54.54 o 
   4   8   3      665.15      657.56     36.09 o 
   5   8   3      131.16      128.85     14.23 o 
   6   8   3        6.25        6.22     11.23 o 
   7   8   3      454.67      482.85     51.33 o 
  -8   9   3       33.84       25.67     19.25 o 
  -7   9   3       51.92       59.35     22.46 o 
  -6   9   3       14.37        8.02      8.02 o 
  -5   9   3       24.15       11.97      5.09 o 
  -4   9   3      667.42      739.66     20.53 o 
  -3   9   3      248.31      261.29      9.86 o 
  -2   9   3      660.62      707.46     15.42 o 
  -1   9   3     1288.41     1187.27     16.36 o 
   0   9   3     1332.34     1301.04     27.79 o 
   1   9   3     1077.97     1134.45     24.21 o 
   2   9   3       38.44       48.16      3.91 o 
   3   9   3      497.80      530.50     20.16 o 
   4   9   3       27.29        9.63     14.44 o 
   5   9   3        7.64       20.85     12.03 o 
   6   9   3       89.10      126.73     27.27 o 
   7   9   3        4.57       28.88     20.85 o 
  -8  10   3       90.49       81.81     24.06 o 
  -7  10   3      178.15      171.65     32.08 o 
  -6  10   3       18.87       13.10     16.84 o 
  -5  10   3      341.22      330.50     25.67 o 
  -4  10   3       29.16       20.52      4.63 o 
  -3  10   3      427.58      335.53     31.49 o 
  -2  10   3      208.13      266.97     11.46 o 
  -1  10   3      617.51      523.60     11.23 o 
   0  10   3     2733.92     2725.86     29.35 o 
   1  10   3      338.14      331.90     13.83 o 
   2  10   3     5827.93     5657.32     59.91 o 
   3  10   3     3830.36     3706.04     49.08 o 
   4  10   3     2271.30     2446.36     89.83 o 
   5  10   3     1031.20      968.92     62.56 o 
   6  10   3      121.24      113.90     28.88 o 
   7  10   3      874.54      989.77     75.40 o 
  -7  11   3       10.48        8.02     14.44 o 
  -6  11   3       24.25       13.52      7.70 o 
  -5  11   3       13.72        8.02     13.64 o 
  -4  11   3      660.29      710.43     23.69 o 
  -3  11   3      437.24      379.34     18.71 o 
  -2  11   3        4.92        5.61      3.54 o 
  -1  11   3     3006.18     2917.66     27.71 o 
   0  11   3        4.32        4.62      2.85 o 
   1  11   3     2050.35     1839.35     24.49 o 
   2  11   3        1.17        4.14      2.09 o 
   3  11   3     1454.20     1381.19     62.56 o 
   4  11   3     1387.94     1333.06     68.98 o 
   5  11   3       10.79       28.88     17.65 o 
   6  11   3      512.74      588.73     56.15 o 
   7  11   3       52.13       81.81     28.88 o 
  -7  12   3        4.64        0.00     19.25 o 
  -6  12   3        4.97        1.43     10.02 o 
  -5  12   3       11.95        0.00      9.07 o 
  -4  12   3      362.68      381.32     20.53 o 
  -3  12   3       15.30       17.67      5.06 o 
  -2  12   3      803.36      827.15     22.92 o 
  -1  12   3      546.13      494.07     11.66 o 
   0  12   3     4364.97     4597.26     53.55 o 
   1  12   3       25.59       31.06      4.31 o 
   2  12   3     1336.90     1290.19     26.98 o 
   3  12   3      251.56      243.83     28.88 o 
   4  12   3       61.49       94.65     20.85 o 
   5  12   3      229.99      237.42     33.69 o 
   6  12   3       65.67      101.06     25.67 o 
   7  12   3      121.10      107.48     28.88 o 
  -7  13   3      132.00      128.83     20.04 o 
  -6  13   3      135.37      155.31     19.28 o 
  -5  13   3        3.34       18.96     12.32 o 
  -4  13   3     2679.15     2737.96     50.03 o 
  -3  13   3        9.52       14.88      6.01 o 
  -2  13   3      529.42      528.82     15.97 o 
  -1  13   3     1859.91     1763.31     18.71 o 
   0  13   3       60.15       56.57      6.94 o 
   1  13   3     2749.97     2865.24     30.16 o 
   2  13   3      894.07      845.58     26.81 o 
   3  13   3     6083.00     5789.45    131.54 o 
   4  13   3     2351.26     2318.02     91.44 o 
   5  13   3      364.15      293.56     36.90 o 
   6  13   3      707.60      718.67     60.96 o 
  -7  14   3      210.02      253.91     26.49 o 
  -6  14   3       34.62       45.74     22.46 o 
  -5  14   3      990.69     1027.16     46.51 o 
  -4  14   3      375.25      333.69     22.68 o 
  -3  14   3      758.86      780.83     27.51 o 
  -2  14   3     1356.11     1367.28     23.89 o 
  -1  14   3      102.48       98.13      5.72 o 
   0  14   3     1807.80     1896.44     28.27 o 
   1  14   3       82.29       97.20      7.37 o 
   2  14   3     1181.13     1204.69     28.45 o 
   3  14   3      858.96      853.37     35.72 o 
   4  14   3      225.29      219.77     32.08 o 
   5  14   3      585.03      558.25     51.33 o 
   6  14   3       21.25       56.15     20.85 o 
  -6  15   3       10.25        7.41     12.83 o 
  -5  15   3       21.84       24.06     16.84 o 
  -4  15   3      103.08       74.97     12.32 o 
  -3  15   3       36.93       45.06      9.54 o 
  -2  15   3       14.68       12.26      4.20 o 
  -1  15   3      271.27      230.10     11.69 o 
   0  15   3      385.73      361.53     12.08 o 
   1  15   3       32.74       15.41      5.28 o 
   2  15   3      188.24      161.90     14.40 o 
   3  15   3        1.44       33.76     14.01 o 
   4  15   3       53.17       48.56     12.32 o 
   5  15   3       14.65       25.04     13.01 o 
   6  15   3       17.37       29.23     32.89 o 
  -6  16   3        6.37        4.81     11.34 o 
  -5  16   3     1675.19     1729.44     62.39 o 
  -4  16   3      861.04      833.29     30.67 o 
  -3  16   3     1034.24     1147.60     35.51 o 
  -2  16   3     1626.01     1707.64     33.15 o 
  -1  16   3       41.89       34.81      7.87 o 
   0  16   3     2426.93     2455.78     30.92 o 
   1  16   3        1.38        0.00      6.48 o 
   2  16   3      694.47      698.18     25.70 o 
   3  16   3      848.44      823.60     27.07 o 
   4  16   3      106.52       87.89     16.90 o 
   5  16   3      460.19      497.72     37.38 o 
   6  16   3        1.63        6.03     11.87 o 
  -6  17   3      129.19      159.41     22.69 o 
  -5  17   3       29.02       20.05     24.06 o 
  -4  17   3      945.50     1000.96     38.56 o 
  -3  17   3       16.10       22.77      8.16 o 
  -2  17   3      266.56      241.57     16.67 o 
  -1  17   3       14.04        4.98      6.79 o 
   0  17   3       10.92       13.49      6.26 o 
   1  17   3       23.95       36.02      6.60 o 
   2  17   3       19.38       23.33      6.37 o 
   3  17   3      965.15      892.73     31.38 o 
   4  17   3      217.94      216.00     18.77 o 
   5  17   3      137.90      111.50     19.28 o 
  -5  18   3      116.25      137.06     29.68 o 
  -4  18   3        0.12        9.14      9.14 o 
  -3  18   3      161.46      163.61     14.49 o 
  -2  18   3       25.64       10.04     12.20 o 
  -1  18   3       20.59       34.49     13.61 o 
   0  18   3      241.78      199.73     22.60 o 
   1  18   3        3.84       18.96     12.32 o 
   2  18   3        1.49        9.30      6.04 o 
   3  18   3        0.75        8.41      6.55 o 
   4  18   3        0.29        1.21      8.42 o 
   5  18   3      206.43      164.17     17.80 o 
  -5  19   3        1.49        0.00     10.02 o 
  -4  19   3      587.97      592.52     33.11 o 
  -3  19   3      248.52      233.89     23.37 o 
  -2  19   3      212.54      230.31     17.22 o 
  -1  19   3     2594.06     2627.80     60.16 o 
   0  19   3      107.05       85.71     15.28 o 
   1  19   3      657.14      735.50     40.79 o 
   2  19   3       67.21       53.88     13.46 o 
   3  19   3      103.91      151.85     15.91 o 
   4  19   3      272.66      285.76     28.09 o 
  -4  20   3       54.30       26.25     11.14 o 
  -3  20   3      486.63      458.83     25.53 o 
  -2  20   3      270.01      245.53     23.74 o 
  -1  20   3      264.73      284.39     22.07 o 
   0  20   3      549.60      607.64     37.70 o 
   1  20   3       74.13       48.13     15.88 o 
   2  20   3      687.68      650.82     40.10 o 
   3  20   3       77.32       75.30     12.57 o 
   4  20   3      185.30      177.10     23.23 o 
  -4  21   3      233.98      175.54     21.92 o 
  -3  21   3        1.24       17.06     12.32 o 
  -2  21   3      163.66      167.37     21.20 o 
  -1  21   3      155.60      200.33     23.74 o 
   0  21   3       70.93       74.31     24.86 o 
   1  21   3      107.28      109.42     20.42 o 
   2  21   3       14.13       42.70     14.62 o 
   3  21   3      433.94      470.70     34.94 o 
  -3  22   3      215.65      249.45     24.65 o 
  -2  22   3      533.31      584.70     48.13 o 
  -1  22   3      173.93      157.82     23.07 o 
   0  22   3     1383.69     1555.08     64.54 o 
   1  22   3        9.99       18.45     13.61 o 
   2  22   3      695.94      756.87     64.97 o 
  -1  23   3      503.49      530.07     37.99 o 
   0  23   3        9.83       39.34     13.50 o 
   1  23   3      256.75      235.71     27.77 o 
  -8   0   4      215.72      285.54     38.50 o 
  -7   0   4       26.99       11.23     12.83 o 
  -6   0   4       50.71       38.50     12.83 o 
  -5   0   4      147.00      147.58     20.85 o 
  -4   0   4     2577.94     2662.92     73.79 o 
  -3   0   4     2618.56     2775.19    131.54 o 
  -2   0   4    12868.82    12246.92     82.61 o 
  -1   0   4      847.53      922.40     27.27 o 
   0   0   4       33.16       46.52      6.42 o 
   1   0   4       21.96       16.04      4.81 o 
   2   0   4     8850.50     9009.01    112.29 o 
   3   0   4     7346.68     6907.55    113.90 o 
   4   0   4    16648.83    16747.53    198.92 o 
   5   0   4     5263.85     5125.32    123.52 o 
   6   0   4     2056.53     2212.15     91.44 o 
   7   0   4     2772.73     2794.46    109.08 o 
   8   0   4       32.19       62.56     27.27 o 
  -8   1   4       14.74       36.83     27.27 o 
  -7   1   4        2.94        0.00      8.45 o 
  -6   1   4      136.26      115.38     14.75 o 
  -5   1   4        7.58        8.22      3.87 o 
  -4   1   4     1982.98     2082.57     64.17 o 
  -3   1   4     1079.46     1110.38     23.37 o 
  -2   1   4      789.87      760.10     15.44 o 
  -1   1   4     2404.68     2459.39     31.81 o 
   0   1   4       82.98       66.82      5.01 o 
   2   1   4      234.25      282.87     14.14 o 
   3   1   4     3270.01     3002.36     53.28 o 
   4   1   4     1833.04     1751.43     45.93 o 
   5   1   4      348.83      402.75     26.64 o 
   6   1   4     4222.79     4102.26     86.19 o 
   7   1   4        1.70       43.31     15.28 o 
   8   1   4      922.58      810.85     47.06 o 
  -8   2   4       45.44       45.17     14.14 o 
  -7   2   4      657.45      602.51     34.47 o 
  -6   2   4       15.66        6.54      8.82 o 
  -5   2   4      434.93      438.29     15.84 o 
  -4   2   4      343.22      398.68     14.93 o 
  -3   2   4       34.79       57.48      7.12 o 
  -2   2   4    15710.58    15059.10    148.42 o 
  -1   2   4     1519.53     1744.91     18.28 o 
   0   2   4    26700.08    27008.15    137.96 o 
   1   2   4      851.24      991.38     33.69 o 
   2   2   4    15257.98    15364.43    160.42 o 
   3   2   4      645.25      518.59     27.27 o 
   4   2   4      201.42      168.39     15.76 o 
   5   2   4       17.16       24.06     10.21 o 
   6   2   4      558.29      538.26     32.84 o 
   7   2   4      151.47      198.88     24.86 o 
   8   2   4      104.82      122.25     21.66 o 
  -8   3   4      278.58      363.84     31.05 o 
  -7   3   4      233.49      229.74     21.92 o 
  -6   3   4      285.08      302.83     15.59 o 
  -5   3   4       67.66       50.12      6.96 o 
  -4   3   4     3362.49     3491.76     42.80 o 
  -3   3   4     1296.42     1231.82     30.81 o 
  -2   3   4     4422.72     4407.51     45.38 o 
  -1   3   4     2694.70     2681.46     30.77 o 
   0   3   4        0.75        9.55      5.69 o 
   1   3   4     6798.72     6861.21     48.73 o 
   2   3   4      297.44      334.03     24.86 o 
   3   3   4     5412.77     5022.84     67.61 o 
   4   3   4      628.02      504.44     24.88 o 
   5   3   4      323.52      338.33     38.50 o 
   6   3   4      164.14      139.36     20.05 o 
   7   3   4      137.44       99.47     17.55 o 
   8   3   4       63.12       18.76     13.01 o 
  -8   4   4       69.07       94.68     18.89 o 
  -7   4   4      466.01      505.80     32.19 o 
  -6   4   4       16.95       18.11      5.55 o 
  -5   4   4     1705.62     1733.81     34.78 o 
  -4   4   4      247.49      274.11     12.70 o 
  -3   4   4     1379.23     1417.47     25.76 o 
  -2   4   4      789.47      735.63     22.15 o 
  -1   4   4      215.76      182.68      6.66 o 
   0   4   4     2342.59     2258.00     17.13 o 
   1   4   4       13.98        2.52      2.33 o 
   2   4   4     1596.30     1548.27     32.37 o 
   3   4   4      134.69      136.56     16.04 o 
   4   4   4       14.87        6.95     10.43 o 
   5   4   4       30.85       24.06      9.63 o 
   6   4   4        0.09       15.95      9.59 o 
   7   4   4       26.79       25.81     16.04 o 
   8   4   4        0.49        0.00     16.04 o 
  -8   5   4      127.02      100.96     16.42 o 
  -7   5   4      152.35      159.35     44.11 o 
  -6   5   4      102.94      125.97     11.92 o 
  -5   5   4       29.04       29.70      6.79 o 
  -4   5   4     1732.29     1708.88     59.35 o 
  -3   5   4      829.42      923.48     14.07 o 
  -2   5   4     2637.94     2853.25     49.40 o 
  -1   5   4     3251.92     3134.66     31.14 o 
   0   5   4       18.26       22.62      1.94 o 
   1   5   4     4676.43     5412.25     86.63 o 
   2   5   4      449.56      450.77     28.88 o 
   3   5   4     1037.48      974.32     30.06 o 
   4   5   4       10.89       22.69      7.70 o 
   5   5   4        6.74        9.09      7.17 o 
   6   5   4       91.08       85.04     14.14 o 
   7   5   4       23.61        5.44     13.64 o 
   8   5   4      105.46       81.81     27.27 o 
  -8   6   4      192.72      218.17     38.50 o 
  -7   6   4      811.58      752.35     57.75 o 
  -6   6   4        0.31        4.03      7.37 o 
  -5   6   4     5494.69     5467.68     79.56 o 
  -4   6   4     2979.24     3019.20     52.73 o 
  -3   6   4     7490.42     7895.23     54.71 o 
  -2   6   4     8032.54     8845.94     54.43 o 
  -1   6   4      388.63      426.56     10.04 o 
   0   6   4    15085.90    16451.31     93.52 o 
   1   6   4      362.43      299.76      8.93 o 
   2   6   4     5736.26     5868.05    104.27 o 
   3   6   4     1133.27     1063.00     30.44 o 
   4   6   4      257.57      253.57     18.08 o 
   5   6   4      416.83      335.15     23.07 o 
   6   6   4       41.07       50.02     12.03 o 
   7   6   4      570.22      588.91     36.09 o 
  -8   7   4       25.56       30.48     24.06 o 
  -7   7   4       49.87       48.13     19.25 o 
  -6   7   4       61.60       49.72      7.90 o 
  -5   7   4        3.53       17.09      6.75 o 
  -4   7   4     1422.43     1435.61     29.82 o 
  -3   7   4      131.41      142.31      6.78 o 
  -2   7   4     1887.77     2079.25     27.84 o 
  -1   7   4       11.67       19.37      3.04 o 
   0   7   4      689.95      753.36     17.40 o 
   1   7   4       17.74        6.17      3.46 o 
   2   7   4      631.09      580.71     33.69 o 
   3   7   4      148.16      123.52     17.65 o 
   4   7   4      181.31      175.21     21.66 o 
   5   7   4       55.69       56.74     16.04 o 
   6   7   4      218.55      205.49     20.04 o 
   7   7   4        0.28        0.00     22.46 o 
  -8   8   4      158.64      222.98     40.10 o 
  -7   8   4      211.42      222.98     35.29 o 
  -6   8   4        0.22        0.00      5.55 o 
  -5   8   4     1198.75     1247.71     31.17 o 
  -4   8   4      854.06      769.06     21.75 o 
  -3   8   4     2206.67     2276.88     38.60 o 
  -2   8   4      863.01      858.58     21.53 o 
  -1   8   4      371.81      439.62      9.52 o 
   0   8   4        9.34       27.05      4.59 o 
   1   8   4      272.91      222.16     13.90 o 
   2   8   4      870.80      652.90     36.90 o 
   3   8   4      257.30      314.42     30.48 o 
   4   8   4       45.29       60.54     10.02 o 
   5   8   4       87.93       88.78     13.05 o 
   6   8   4        7.53        8.02     15.24 o 
   7   8   4      234.17      275.92     41.71 o 
  -8   9   4      183.67      243.83     38.50 o 
  -7   9   4      130.54      186.08     32.08 o 
  -6   9   4      302.72      247.79     21.46 o 
  -5   9   4       34.41       52.01      8.10 o 
  -4   9   4     3554.23     3450.83     56.11 o 
  -3   9   4      147.96      163.56      7.07 o 
  -2   9   4     1146.28     1335.65     20.11 o 
  -1   9   4     5281.38     5655.55     57.66 o 
   0   9   4        0.53        0.38      3.47 o 
   1   9   4     3313.91     3089.86     41.60 o 
   2   9   4      682.36      660.18     21.07 o 
   3   9   4     5179.65     5130.13    117.10 o 
   4   9   4     1697.09     1490.27     70.58 o 
   5   9   4      433.77      462.53     54.54 o 
   6   9   4     1458.30     1365.15     80.21 o 
   7   9   4       45.53       70.58     27.27 o 
  -8  10   4        4.61        0.00     22.46 o 
  -7  10   4        6.38        0.00     19.25 o 
  -6  10   4        2.49        0.00     13.64 o 
  -5  10   4       10.84        1.60      7.70 o 
  -4  10   4      158.26      168.05      8.47 o 
  -3  10   4      438.65      380.03     13.20 o 
  -2  10   4     1341.73     1353.82     20.86 o 
  -1  10   4     2006.09     2126.92     28.58 o 
   0  10   4     2452.31     2709.68     30.81 o 
   1  10   4       57.64       28.90      5.56 o 
   2  10   4        1.68        3.53      2.67 o 
   3  10   4      307.76      259.88     27.27 o 
   4  10   4        4.30        0.00     11.23 o 
   5  10   4       39.92       33.69     16.04 o 
   6  10   4       19.43       41.71     22.46 o 
   7  10   4       87.12      102.67     27.27 o 
  -7  11   4       11.66        0.00     19.25 o 
  -6  11   4      212.22      253.97     22.74 o 
  -5  11   4      241.40      252.03     21.46 o 
  -4  11   4     1381.36     1327.19     36.17 o 
  -3  11   4      103.75      103.67     10.77 o 
  -2  11   4      145.76      165.01      6.15 o 
  -1  11   4      572.60      494.93     10.03 o 
   0  11   4       64.50       80.53      5.90 o 
   1  11   4     1136.36      974.23     24.91 o 
   2  11   4       19.42       26.81      3.29 o 
   3  11   4     3207.29     3124.92     94.65 o 
   4  11   4     1086.05      967.31     59.35 o 
   5  11   4       60.24       64.17     20.85 o 
   6  11   4     1057.22     1047.52     73.79 o 
   7  11   4        9.85       24.06     22.46 o 
  -7  12   4       36.96       54.54     22.46 o 
  -6  12   4       82.26       81.92     15.28 o 
  -5  12   4      631.27      604.75     48.93 o 
  -4  12   4       33.04       36.33      7.17 o 
  -3  12   4       23.12       11.57      4.04 o 
  -2  12   4      120.03      112.68      8.14 o 
  -1  12   4      296.32      301.17      9.68 o 
   0  12   4     1449.00     1435.04     22.53 o 
   1  12   4      217.52      245.09     13.13 o 
   2  12   4     2404.26     2221.51     51.04 o 
   3  12   4     2129.45     2045.32     78.60 o 
   4  12   4      702.06      720.27     52.94 o 
   5  12   4      438.98      462.00     46.52 o 
   6  12   4        1.67       57.75     28.88 o 
   7  12   4      279.20      320.83     46.52 o 
  -7  13   4       29.09        0.00     24.06 o 
  -6  13   4      403.36      358.80     27.63 o 
  -5  13   4       13.29       17.47     10.02 o 
  -4  13   4      250.37      244.37     17.64 o 
  -3  13   4      867.66      864.25     26.86 o 
  -2  13   4      449.03      444.99     22.46 o 
  -1  13   4     1976.39     1957.59     17.31 o 
   0  13   4      515.51      518.18     14.72 o 
   1  13   4      962.23      936.37     19.81 o 
   2  13   4       12.76        6.10      5.82 o 
   3  13   4       91.23      114.19     19.25 o 
   4  13   4       27.02       22.46     16.04 o 
   5  13   4       10.74       41.71     22.46 o 
   6  13   4        3.45        4.81     20.85 o 
  -7  14   4       32.40       12.83     19.25 o 
  -6  14   4      273.98      248.79     27.27 o 
  -5  14   4      498.56      496.62     56.15 o 
  -4  14   4       26.72       36.62      8.50 o 
  -3  14   4       19.63       12.69      4.81 o 
  -2  14   4     1035.82     1116.23     26.52 o 
  -1  14   4      193.10      188.07     11.35 o 
   0  14   4     1885.80     2007.12     27.73 o 
   1  14   4       12.69       13.48      3.94 o 
   2  14   4     1724.68     1580.49     37.30 o 
   3  14   4      427.75      396.99     24.96 o 
   4  14   4      806.29      832.56     56.15 o 
   5  14   4      545.84      606.38     54.54 o 
   6  14   4      123.23      104.27     28.88 o 
  -6  15   4      214.42      229.23     24.37 o 
  -5  15   4      341.63      365.81     29.49 o 
  -4  15   4     2221.19     2263.39     48.34 o 
  -3  15   4     1823.02     1823.93     39.83 o 
  -2  15   4     1242.04     1280.19     28.84 o 
  -1  15   4     1486.09     1505.80     30.10 o 
   0  15   4      114.68      132.25      9.38 o 
   1  15   4       23.80       30.33     10.88 o 
   2  15   4      531.12      553.70     20.91 o 
   3  15   4     1726.09     1679.02     52.14 o 
   4  15   4     1165.85     1185.48     68.98 o 
   5  15   4      779.42      728.29     60.96 o 
   6  15   4     1135.49     1130.94     80.21 o 
  -6  16   4      226.27      206.14     49.73 o 
  -5  16   4       26.17       54.21     28.88 o 
  -4  16   4      301.41      280.46     16.56 o 
  -3  16   4      142.26      158.32     11.53 o 
  -2  16   4        1.93        7.07      5.20 o 
  -1  16   4       24.59       29.16      6.38 o 
   0  16   4        7.96       12.27      3.77 o 
   1  16   4       66.47       59.88      7.87 o 
   2  16   4       40.84       69.44      8.55 o 
   3  16   4        0.31        1.76      6.84 o 
   4  16   4      299.61      277.12     20.90 o 
   5  16   4      622.43      679.68     44.06 o 
  -6  17   4      661.46      673.42     41.92 o 
  -5  17   4       28.58       44.07     37.70 o 
  -4  17   4     1026.25      894.19     32.77 o 
  -3  17   4      140.83      175.80     15.11 o 
  -2  17   4      172.36      189.86     13.70 o 
  -1  17   4     2141.45     2134.52     38.25 o 
   0  17   4      296.70      291.85     18.09 o 
   1  17   4      553.69      606.88     21.05 o 
   2  17   4        0.75        0.00      5.30 o 
   3  17   4       62.63       83.81     11.74 o 
   4  17   4       58.62       38.02      9.90 o 
   5  17   4      185.85      157.94     19.03 o 
  -5  18   4      673.16      682.91     40.79 o 
  -4  18   4      235.63      270.19     22.60 o 
  -3  18   4      950.97     1027.08     50.53 o 
  -2  18   4     1193.20     1138.55     31.95 o 
  -1  18   4      794.37      794.25     41.39 o 
   0  18   4     2128.57     2168.19     66.29 o 
   1  18   4       43.19       59.84     11.55 o 
   2  18   4     1015.09     1068.44     31.47 o 
   3  18   4      369.97      375.16     22.71 o 
   4  18   4       39.71       43.73     10.32 o 
   5  18   4       23.04       20.76     10.10 o 
  -5  19   4       36.66       21.90     11.17 o 
  -4  19   4        2.28        0.00     11.34 o 
  -3  19   4        1.79        0.00      7.79 o 
  -2  19   4       66.27       77.72     11.04 o 
  -1  19   4       30.56       20.70     11.87 o 
   0  19   4       12.27       26.35     11.55 o 
   1  19   4      153.47      152.01     20.32 o 
   2  19   4       11.61        9.81      7.17 o 
   3  19   4        0.21        5.30     10.32 o 
   4  19   4       11.62        0.00      7.83 o 
  -4  20   4       61.68      104.41     18.69 o 
  -3  20   4       85.59      112.33     12.70 o 
  -2  20   4      134.29      174.89     20.96 o 
  -1  20   4      129.78      133.91     30.48 o 
   0  20   4      438.13      454.65     33.97 o 
   1  20   4        1.28       12.83     12.83 o 
   2  20   4      381.85      384.79     52.94 o 
   3  20   4      197.14      194.29     21.58 o 
   4  20   4      160.67      177.42     23.50 o 
  -3  21   4      161.09      183.11     21.46 o 
  -2  21   4      514.26      629.89     41.71 o 
  -1  21   4     1270.30     1180.18     43.45 o 
   0  21   4       64.04       48.48     18.45 o 
   1  21   4     1180.82     1078.10     54.54 o 
   2  21   4       24.40       30.55     28.07 o 
   3  21   4      814.92      853.42     73.79 o 
  -3  22   4       70.71       70.58     16.42 o 
  -2  22   4       31.58       36.71     34.49 o 
  -1  22   4        0.38       12.07     10.13 o 
   0  22   4        0.64       24.20     13.01 o 
   1  22   4       77.98       74.09     24.06 o 
   2  22   4        2.37       19.63     11.87 o 
  -1  23   4      150.08      124.04     22.69 o 
   0  23   4       11.21       10.67     13.01 o 
   1  23   4      187.97      226.25     27.63 o 
  -8   1   5      272.19      197.36     22.69 o 
  -7   1   5       84.67       96.77     15.76 o 
  -6   1   5      164.39      175.49     17.55 o 
  -5   1   5      326.52      294.04     11.89 o 
  -4   1   5     2948.22     2955.42     68.69 o 
  -3   1   5       21.68        4.64      1.95 o 
  -2   1   5     1402.50     1429.93     21.60 o 
  -1   1   5    15203.40    15668.42    139.56 o 
   0   1   5      269.96      180.68     10.43 o 
   1   1   5     2258.24     2212.33     28.98 o 
   2   1   5     3071.64     3127.47     48.74 o 
   3   1   5    11301.20    10988.81    104.88 o 
   4   1   5     1288.46     1537.40     44.19 o 
   5   1   5     1133.49     1110.91     41.92 o 
   6   1   5     3017.34     2951.76     74.87 o 
   7   1   5       86.85      110.90     27.27 o 
   8   1   5      438.51      412.12     35.11 o 
  -8   2   5       32.26       69.81     17.55 o 
  -7   2   5       30.89       34.42     18.45 o 
  -6   2   5        0.71        2.99      8.45 o 
  -5   2   5      945.41      800.64     20.98 o 
  -4   2   5      212.74      224.56     10.11 o 
  -3   2   5     1894.59     1736.54     20.25 o 
  -2   2   5     5111.09     4916.24     50.09 o 
  -1   2   5     7560.72     7109.37     47.71 o 
   0   2   5      959.95      771.31     14.44 o 
   1   2   5      518.70      529.15     14.12 o 
   3   2   5     3373.10     3539.82     59.35 o 
   4   2   5      154.13      149.95     14.62 o 
   5   2   5     1580.12     1644.85     51.01 o 
   6   2   5       83.77       94.25     16.90 o 
   7   2   5     1309.39     1242.36     95.45 o 
   8   2   5      122.39      143.69     21.92 o 
  -8   3   5        1.78        4.81     11.34 o 
  -7   3   5       54.18       38.18     11.17 o 
  -6   3   5       14.40       17.14     10.43 o 
  -5   3   5      177.12      212.82     18.49 o 
  -4   3   5        1.89        3.82      3.47 o 
  -3   3   5      345.85      372.96     11.86 o 
  -2   3   5        2.98       21.18      9.63 o 
  -1   3   5     4832.63     4584.27     37.72 o 
   0   3   5     1830.97     1907.12     26.41 o 
   1   3   5      191.26      305.19     15.03 o 
   2   3   5     4321.77     4320.34     96.25 o 
   3   3   5        5.07        6.59      5.01 o 
   4   3   5      447.31      489.43     24.88 o 
   5   3   5      288.96      282.27     23.07 o 
   6   3   5        2.23        7.62     36.09 o 
   7   3   5       30.37       38.56     13.88 o 
   8   3   5       20.90        4.12     21.66 o 
  -8   4   5      463.38      484.85     77.00 o 
  -7   4   5      688.32      607.26     35.39 o 
  -6   4   5      730.36      729.90     34.94 o 
  -5   4   5     5563.54     5154.70    133.15 o 
  -4   4   5      653.84      703.17     19.70 o 
  -3   4   5     4035.61     3852.71     56.03 o 
  -2   4   5     2622.95     2327.32     38.37 o 
  -1   4   5     6123.68     5883.70     37.67 o 
   0   4   5     6163.20     6307.35     39.40 o 
   1   4   5      330.41      343.54     11.29 o 
   2   4   5     9805.38    10257.06    136.35 o 
   3   4   5      305.86      322.65     18.04 o 
   4   4   5      296.78      264.84     19.18 o 
   5   4   5       73.23       65.06     16.04 o 
   6   4   5       18.63       13.78      9.20 o 
   7   4   5       48.24       58.23     14.54 o 
  -8   5   5      131.03      125.89     19.63 o 
  -7   5   5       10.56       13.40      8.45 o 
  -6   5   5      632.94      623.65     31.96 o 
  -5   5   5      316.84      342.17     32.89 o 
  -4   5   5     2967.21     2920.02     41.72 o 
  -3   5   5     2714.56     2807.39     21.10 o 
  -2   5   5     1212.63     1336.34     25.80 o 
  -1   5   5    23635.12    24377.75    129.43 o 
   0   5   5     1151.68     1022.52     15.33 o 
   1   5   5     4103.03     4202.20     38.93 o 
   2   5   5     1366.23     1580.11     54.54 o 
   3   5   5        6.71       16.63      6.42 o 
   4   5   5     1319.30     1405.86     41.98 o 
   5   5   5        1.08        3.21      7.70 o 
   6   5   5      409.65      424.09     28.51 o 
   7   5   5       38.79       22.12     10.43 o 
  -8   6   5        1.00       11.23     20.85 o 
  -7   6   5        7.59       16.36     11.17 o 
  -6   6   5        0.52        5.66      5.55 o 
  -5   6   5       51.40       45.49      7.48 o 
  -4   6   5        1.00       11.92      7.01 o 
  -3   6   5      245.50      295.35      7.76 o 
  -2   6   5      468.98      478.16     16.30 o 
  -1   6   5      688.81      766.86     23.84 o 
   0   6   5       16.06       29.35      2.87 o 
   1   6   5      199.51      185.42      8.35 o 
   2   6   5      225.76      253.46     22.46 o 
   3   6   5     1550.31     1498.29     60.96 o 
   4   6   5       27.49       52.07      9.20 o 
   5   6   5        0.15        6.42      7.22 o 
   6   6   5       20.60       22.46     10.68 o 
   7   6   5       26.83       23.15     19.25 o 
  -8   7   5      490.32      425.10     52.94 o 
  -7   7   5      118.58      118.71     27.27 o 
  -6   7   5      838.51      828.13     27.52 o 
  -5   7   5        0.75        3.32      5.75 o 
  -4   7   5     2808.86     2722.82     50.72 o 
  -3   7   5     3064.38     2965.43     25.67 o 
  -2   7   5     3574.86     3739.75     56.14 o 
  -1   7   5    54147.44    56278.07    162.85 o 
   0   7   5     4100.94     3920.80     23.03 o 
   1   7   5     9050.45     9467.22    120.38 o 
   2   7   5      106.47      128.33     17.65 o 
   3   7   5     2859.72     2824.94     86.63 o 
   4   7   5      147.05      224.29     17.34 o 
   5   7   5        8.97        4.32      6.80 o 
   6   7   5      343.29      342.38     25.79 o 
   7   7   5       38.47       54.54     22.46 o 
  -8   8   5      205.76      322.44     46.52 o 
  -7   8   5      146.00      157.21     30.48 o 
  -6   8   5       78.97       71.77      9.17 o 
  -5   8   5      691.24      679.53     23.21 o 
  -4   8   5      116.99      120.08      7.39 o 
  -3   8   5     1899.16     1793.52     20.78 o 
  -2   8   5     2066.11     2139.04     30.54 o 
  -1   8   5     8364.35     8849.26     57.77 o 
   0   8   5    14864.33    15716.28     87.72 o 
   1   8   5       38.89       40.18      4.02 o 
   2   8   5     4213.02     4247.51     93.84 o 
   3   8   5     1200.44     1341.09     60.96 o 
   4   8   5     1183.86     1206.34     64.17 o 
   5   8   5      904.84      934.15     37.33 o 
   6   8   5       69.37       94.65     25.67 o 
   7   8   5      445.93      431.52     51.33 o 
  -8   9   5        6.12        0.00     17.65 o 
  -7   9   5       10.38       22.46     17.65 o 
  -6   9   5      113.52       90.67     16.84 o 
  -5   9   5      220.75      206.72     13.48 o 
  -4   9   5      577.85      524.52     15.97 o 
  -3   9   5      238.30      283.93      8.74 o 
  -2   9   5      107.00      160.24      8.45 o 
  -1   9   5      976.83     1083.58     18.47 o 
   0   9   5       52.70       83.58      7.48 o 
   1   9   5     2465.89     2673.90     40.69 o 
   2   9   5      227.87      217.69     27.27 o 
   3   9   5       93.84      190.90     25.67 o 
   4   9   5       54.82       57.75     16.04 o 
   5   9   5        6.67        4.81     12.83 o 
   6   9   5      138.55      112.29     30.48 o 
   7   9   5        0.01        0.00     16.04 o 
  -7  10   5      201.03      181.27     35.29 o 
  -6  10   5        1.07       14.14      8.86 o 
  -5  10   5     1076.36     1057.42     42.25 o 
  -4  10   5      141.43      133.41     11.78 o 
  -3  10   5      314.39      238.23      8.22 o 
  -2  10   5     3585.16     3307.59     31.70 o 
  -1  10   5     2324.69     2185.80     33.11 o 
   0  10   5     3101.92     3092.08     41.37 o 
   1  10   5      141.51      144.63     10.71 o 
   2  10   5     1114.35      984.27     34.03 o 
   3  10   5     1123.86     1259.27     60.96 o 
   4  10   5     1524.00     1456.59     70.58 o 
   5  10   5      377.28      452.38     44.92 o 
   6  10   5      223.95      200.52     35.29 o 
   7  10   5      414.59      429.92     52.94 o 
  -7  11   5        2.07        0.00     17.65 o 
  -6  11   5      122.98      162.74     20.32 o 
  -5  11   5        1.25        3.21     12.83 o 
  -4  11   5      558.85      559.26     20.61 o 
  -3  11   5      121.22      143.91      6.11 o 
  -2  11   5      604.30      602.00     13.60 o 
  -1  11   5      969.91      921.18     16.90 o 
   0  11   5      211.40      196.15     11.44 o 
   1  11   5       16.22        6.95      4.63 o 
   2  11   5       86.38       79.58      4.58 o 
   3  11   5      412.57      497.29     40.10 o 
   4  11   5      453.76      463.60     43.31 o 
   5  11   5        9.43        0.00     16.04 o 
   6  11   5      722.44      704.23     60.96 o 
   7  11   5       85.15       62.56     28.88 o 
  -7  12   5      104.93       75.40     22.46 o 
  -6  12   5       90.74      105.35     37.70 o 
  -5  12   5       27.95       30.48     17.65 o 
  -4  12   5       55.56       58.72      8.55 o 
  -3  12   5        0.61        0.00      3.72 o 
  -2  12   5      325.13      290.93      9.88 o 
  -1  12   5      274.00      235.52      9.65 o 
   0  12   5      773.42      889.51     19.83 o 
   1  12   5      277.95      304.19     15.21 o 
   2  12   5      589.76      598.16     27.77 o 
   3  12   5      255.52      258.83     20.96 o 
   4  12   5      298.00      259.88     32.08 o 
   5  12   5      245.84      309.60     38.50 o 
   6  12   5        6.74       16.04     20.85 o 
  -7  13   5      323.67      330.46     44.92 o 
  -6  13   5       39.81       57.75     20.85 o 
  -5  13   5      160.32      133.15     25.67 o 
  -4  13   5      411.74      435.38     20.02 o 
  -3  13   5       24.75       17.73      4.66 o 
  -2  13   5     1377.02     1280.83     27.78 o 
  -1  13   5     3691.43     3878.26     46.85 o 
   0  13   5        8.57       20.13      4.84 o 
   1  13   5      375.46      388.25     17.40 o 
   2  13   5      227.49      204.05     17.01 o 
   3  13   5     2673.57     2735.95     65.22 o 
   4  13   5      607.33      739.52     54.54 o 
   5  13   5      532.03      527.77     51.33 o 
   6  13   5      999.55     1105.27     78.60 o 
  -7  14   5       83.24       54.54     24.06 o 
  -6  14   5      107.21      108.93     18.08 o 
  -5  14   5      672.79      640.85     36.85 o 
  -4  14   5      589.71      596.45     24.48 o 
  -3  14   5     1024.74      970.22     25.73 o 
  -2  14   5      768.71      778.95     22.79 o 
  -1  14   5      215.49      263.60     13.18 o 
   0  14   5     1724.40     1620.13     27.62 o 
   1  14   5      263.44      315.54     12.37 o 
   2  14   5      938.69      829.23     30.60 o 
   3  14   5      469.81      491.33     27.77 o 
   4  14   5      357.81      389.81     41.71 o 
   5  14   5     1089.37      994.58     70.58 o 
   6  14   5       16.47       35.29     22.46 o 
  -6  15   5       34.37       28.55     25.67 o 
  -5  15   5      110.38      113.05     18.69 o 
  -4  15   5        1.46        1.75      7.22 o 
  -3  15   5       16.32       11.64      5.69 o 
  -2  15   5        3.27        0.00      5.64 o 
  -1  15   5      447.10      424.70     17.07 o 
   0  15   5      378.72      371.18     13.14 o 
   1  15   5       44.08       30.52      5.44 o 
   2  15   5      516.42      524.49     22.76 o 
   3  15   5        8.54        7.70      8.45 o 
   4  15   5        5.51        7.35     12.83 o 
   5  15   5      136.95      186.08     33.69 o 
   6  15   5       20.26       12.83     19.25 o 
  -6  16   5       71.47       81.32     17.73 o 
  -5  16   5     2561.91     2537.81     74.87 o 
  -4  16   5       44.20       51.44      9.17 o 
  -3  16   5     2955.41     2821.08     45.83 o 
  -2  16   5     1632.40     1625.41     34.46 o 
  -1  16   5     2007.71     1999.65     40.98 o 
   0  16   5     4365.54     4464.79     44.69 o 
   1  16   5       11.13        8.19      5.58 o 
   2  16   5     2062.99     1939.49     41.68 o 
   3  16   5       41.16       43.01     10.21 o 
   4  16   5      612.85      609.69     36.25 o 
   5  16   5       18.23       23.19     22.46 o 
  -6  17   5        2.26        0.00     12.32 o 
  -5  17   5        0.37        2.11     10.73 o 
  -4  17   5       74.43       52.25     13.01 o 
  -3  17   5      263.02      244.57     17.40 o 
  -2  17   5      299.05      258.90     14.65 o 
  -1  17   5      696.97      796.66     30.80 o 
   0  17   5        1.96       16.22      7.06 o 
   1  17   5       13.22       34.03      7.09 o 
   2  17   5       36.38       17.09      9.03 o 
   3  17   5        7.96        0.00      7.76 o 
   4  17   5      343.38      327.00     22.88 o 
   5  17   5        4.42       10.47      9.37 o 
  -5  18   5      151.57      147.30     24.06 o 
  -4  18   5       74.02       88.40     28.07 o 
  -3  18   5       88.77       99.21     12.49 o 
  -2  18   5      113.77      106.61     12.63 o 
  -1  18   5       96.26       93.94     15.40 o 
   0  18   5       28.40       47.73      9.85 o 
   1  18   5       43.71       38.97      8.43 o 
   2  18   5       24.92       31.79      8.09 o 
   3  18   5      173.61      189.99     21.01 o 
   4  18   5        5.85        0.89      8.61 o 
  -5  19   5        0.25        1.77     10.73 o 
  -4  19   5     1055.95     1033.68     66.57 o 
  -3  19   5       15.61       10.65      7.48 o 
  -2  19   5      404.90      376.28     18.95 o 
  -1  19   5     1334.12     1542.46     57.85 o 
   0  19   5        7.47       22.46     11.34 o 
   1  19   5     1187.79     1239.26     60.16 o 
   2  19   5       39.97       42.17      8.11 o 
   3  19   5     1080.63     1096.37     39.66 o 
   4  19   5      121.45      127.99     22.39 o 
  -4  20   5       48.33       46.94     20.05 o 
  -3  20   5       33.66       15.43      7.48 o 
  -2  20   5      155.85      168.91     19.77 o 
  -1  20   5      191.06      180.41     23.23 o 
   0  20   5      309.80      348.67     29.43 o 
   1  20   5       19.22        2.41     10.21 o 
   2  20   5      248.43      195.78     32.89 o 
   3  20   5      246.15      206.82     35.29 o 
  -3  21   5       20.56       33.49     13.47 o 
  -2  21   5       90.11       88.61     24.06 o 
  -1  21   5      437.97      441.62     35.29 o 
   0  21   5       80.51       76.29     17.34 o 
   1  21   5       41.12       65.51     15.03 o 
   2  21   5        5.26       11.67     12.32 o 
   3  21   5      203.92      214.96     40.10 o 
  -2  22   5       57.49       70.44     23.26 o 
  -1  22   5      132.05      151.66     24.86 o 
   0  22   5      777.59      853.80     48.62 o 
   1  22   5        7.41       16.18     13.47 o 
   2  22   5      735.15      679.58     43.54 o 
  -1  23   5     1073.87     1275.45     49.02 o 
   0  23   5      126.71      155.54     25.50 o 
  -8   0   6      356.99      376.98     43.31 o 
  -7   0   6       50.12       17.65     12.83 o 
  -6   0   6       28.65       17.65     11.23 o 
  -5   0   6       10.10       19.25     11.23 o 
  -4   0   6      407.07      465.21     32.08 o 
  -3   0   6     3956.47     4263.58     44.37 o 
  -2   0   6     2223.04     2117.07     30.56 o 
  -1   0   6    12011.76    12239.81    118.71 o 
   0   0   6    29572.83    28105.04    173.25 o 
   1   0   6     2345.18     2516.94     56.15 o 
   2   0   6     1610.57     1395.63     49.73 o 
   3   0   6      271.41      237.42     24.06 o 
   4   0   6        7.42        6.42     11.23 o 
   5   0   6     1815.79     2093.44     81.81 o 
   6   0   6      760.08      885.50     59.35 o 
   7   0   6     2329.80     2213.75    104.27 o 
  -8   1   6        1.95        0.00     10.73 o 
  -7   1   6        0.29        9.73      8.45 o 
  -6   1   6        3.29        6.54      8.82 o 
  -5   1   6        6.97        7.58      3.30 o 
  -4   1   6      272.55      241.20     10.34 o 
  -3   1   6     2834.42     2880.56     53.95 o 
  -2   1   6      415.15      447.84     13.21 o 
  -1   1   6     1008.32     1063.76     24.96 o 
   0   1   6        0.70        8.82      5.61 o 
   1   1   6     1279.61     1368.64     29.43 o 
   2   1   6       50.44       48.13     15.24 o 
   3   1   6        3.20        0.00      6.42 o 
   4   1   6        5.58       10.74      7.31 o 
   5   1   6        7.49       23.98     10.73 o 
   6   1   6      622.95      739.03     38.52 o 
   7   1   6        1.03       38.44     15.76 o 
  -8   2   6       49.33       52.71     15.76 o 
  -7   2   6      251.53      239.14     29.68 o 
  -6   2   6       44.97       43.77     11.34 o 
  -5   2   6     3328.42     3281.67     40.56 o 
  -4   2   6        6.23        5.67      3.87 o 
  -3   2   6      291.33      265.52      8.98 o 
  -2   2   6     2360.01     2563.60     32.09 o 
  -1   2   6     2068.39     2107.82     35.11 o 
   0   2   6     2319.60     2120.29     33.80 o 
   1   2   6      563.57      638.93     17.17 o 
   2   2   6     1989.80     1981.71     75.40 o 
   3   2   6      221.95      182.02     15.28 o 
   4   2   6     1018.91     1269.63     41.30 o 
   5   2   6      844.12      895.97     38.52 o 
   6   2   6      111.40      152.89     28.88 o 
   7   2   6      129.01      122.73     19.83 o 
  -8   3   6      170.59      188.04     22.60 o 
  -7   3   6      238.68      241.30     23.23 o 
  -6   3   6      875.04      869.92     37.89 o 
  -5   3   6      633.14      631.34     24.41 o 
  -4   3   6     2350.28     2367.08     35.50 o 
  -3   3   6      858.60      893.02     36.94 o 
  -2   3   6      814.62      932.15     20.39 o 
  -1   3   6    30953.10    31686.76    334.47 o 
   0   3   6      857.75     1103.50     26.51 o 
   1   3   6    11154.52    10612.11    120.36 o 
   2   3   6       15.78       43.31     11.23 o 
   3   3   6     3335.19     3117.03     58.21 o 
   4   3   6      392.26      397.73     24.86 o 
   5   3   6      410.00      461.88     28.29 o 
   6   3   6     1258.79     1352.22     79.41 o 
   7   3   6       54.21       53.53     18.45 o 
  -8   4   6       74.67      110.85     22.46 o 
  -7   4   6      593.39      552.04     33.80 o 
  -6   4   6      110.96      106.44     15.03 o 
  -5   4   6     2330.55     2423.41     45.87 o 
  -4   4   6       14.66       19.22      5.55 o 
  -3   4   6     2009.19     2010.62     33.00 o 
  -2   4   6       69.35      124.28      7.68 o 
  -1   4   6     1086.03     1016.86     33.69 o 
   0   4   6     2136.55     2034.47     36.21 o 
   1   4   6     2093.57     2229.91     50.64 o 
   2   4   6      347.16      303.19     25.67 o 
   3   4   6      925.50      861.24     30.38 o 
   4   4   6      156.61      206.94     16.90 o 
   5   4   6      216.09      203.88     18.49 o 
   6   4   6       35.37       48.77     16.84 o 
   7   4   6      122.47      118.61     18.69 o 
  -8   5   6       64.56       65.41     15.73 o 
  -7   5   6      215.18      187.54     20.85 o 
  -6   5   6      447.61      436.36     26.94 o 
  -5   5   6        7.91        6.93      6.12 o 
  -4   5   6      406.25      418.20     16.38 o 
  -3   5   6      236.73      239.90     12.49 o 
  -2   5   6      116.95      132.43     10.73 o 
  -1   5   6     6396.97     7217.25     61.36 o 
   0   5   6      165.82      201.46      7.62 o 
   1   5   6     3011.59     2974.21     40.44 o 
   2   5   6     1267.20     1317.02     52.94 o 
   3   5   6      157.55      141.17     20.85 o 
   4   5   6      391.22      332.61     21.46 o 
   5   5   6        0.84        9.30      8.01 o 
   6   5   6      274.39      367.49     27.36 o 
   7   5   6        0.64        0.00      8.86 o 
  -8   6   6      171.04      104.27     30.48 o 
  -7   6   6      389.66      425.62     29.68 o 
  -6   6   6        7.12       13.59      8.45 o 
  -5   6   6     4707.60     4558.36     58.16 o 
  -4   6   6      809.21      939.10     24.82 o 
  -3   6   6     4037.92     4010.35     38.49 o 
  -2   6   6     3553.67     3476.52     53.28 o 
  -1   6   6    14297.10    14588.39     83.82 o 
   0   6   6    12699.89    13298.56    118.35 o 
   1   6   6      233.58      309.24     11.67 o 
   2   6   6    12372.83    12019.77    126.73 o 
   3   6   6      198.16      141.17     20.85 o 
   4   6   6      564.78      678.92     52.94 o 
   5   6   6       44.76       53.45     10.73 o 
   6   6   6       18.99       41.70     13.64 o 
   7   6   6      186.24      207.86     23.07 o 
  -8   7   6      157.83      145.98     30.48 o 
  -7   7   6      234.69      205.33     35.29 o 
  -6   7   6       92.83      114.01     11.11 o 
  -5   7   6      486.86      461.50     19.53 o 
  -4   7   6      113.63       91.61      7.41 o 
  -3   7   6        0.64       17.66      3.59 o 
  -2   7   6       69.66       57.85      7.06 o 
  -1   7   6      931.77      870.41     36.07 o 
   0   7   6      394.97      429.79      9.78 o 
   1   7   6      606.45      698.10     19.59 o 
   2   7   6      656.75      677.17     32.08 o 
   3   7   6      532.61      521.35     38.50 o 
   4   7   6      901.99      869.46     54.54 o 
   5   7   6        3.93        9.83      8.86 o 
   6   7   6      227.94      229.24     21.58 o 
   7   7   6        1.00        0.00     17.65 o 
  -8   8   6      191.37      134.75     35.29 o 
  -7   8   6      456.88      388.21     46.52 o 
  -6   8   6      157.49      151.46     12.70 o 
  -5   8   6     1714.02     1710.93     36.73 o 
  -4   8   6       15.07       24.20      3.50 o 
  -3   8   6      147.25      163.30      8.81 o 
  -2   8   6       12.68        6.17      4.25 o 
  -1   8   6     1828.57     1746.47     26.84 o 
   0   8   6      962.49      917.61     27.60 o 
   1   8   6      153.67      137.19      8.52 o 
   2   8   6      462.27      493.07     24.37 o 
   3   8   6     1146.75     1005.81     52.94 o 
   4   8   6       21.60       65.77     19.25 o 
   5   8   6      326.78      303.19     38.50 o 
   6   8   6        7.26        0.00     14.44 o 
   7   8   6      154.69      181.27     33.69 o 
  -8   9   6      102.76      126.73     30.48 o 
  -7   9   6       53.09       35.29     20.85 o 
  -6   9   6      527.00      525.69     29.63 o 
  -5   9   6       44.32       60.97      7.74 o 
  -4   9   6     1463.13     1552.53     23.87 o 
  -3   9   6        3.03       10.02      3.89 o 
  -2   9   6     1573.70     1487.26     38.52 o 
  -1   9   6     4450.38     4377.83     96.41 o 
   0   9   6      250.55      244.32     15.76 o 
   1   9   6     6111.15     6059.11     83.60 o 
   2   9   6      235.68      227.01     11.15 o 
   3   9   6     6254.07     6439.13    136.35 o 
   4   9   6      455.82      513.33     43.31 o 
   5   9   6      252.57      274.31     35.29 o 
   6   9   6     1130.59     1292.96     80.21 o 
   7   9   6        6.16        6.42     17.65 o 
  -7  10   6      122.25      144.38     28.88 o 
  -6  10   6       55.75       43.52     11.32 o 
  -5  10   6       24.41       27.86     13.64 o 
  -4  10   6       70.81       84.38      6.16 o 
  -3  10   6       53.36       65.06      6.46 o 
  -2  10   6      293.32      261.03     11.81 o 
  -1  10   6        0.62        4.63      3.74 o 
   0  10   6     1086.66     1189.53     35.61 o 
   1  10   6       56.68       71.10      9.59 o 
   2  10   6     1349.55     1372.95     26.13 o 
   3  10   6      223.12      242.44     20.32 o 
   4  10   6       33.82       40.10     16.04 o 
   5  10   6       58.12       49.73     20.85 o 
   6  10   6        2.63       24.06     20.85 o 
   7  10   6        2.96        9.63     16.04 o 
  -7  11   6        8.76        4.81     17.65 o 
  -6  11   6      332.61      361.57     26.49 o 
  -5  11   6        2.25        6.89     12.03 o 
  -4  11   6      334.96      384.47     15.26 o 
  -3  11   6        8.28        5.72      4.17 o 
  -2  11   6      180.26      188.61     11.19 o 
  -1  11   6     1367.21     1240.36     33.81 o 
   0  11   6        4.09        6.42      5.67 o 
   1  11   6      582.81      527.53     21.23 o 
   2  11   6      283.18      232.71     10.48 o 
   3  11   6     3551.80     3664.88     74.84 o 
   4  11   6      140.24      107.48     24.06 o 
   5  11   6      628.54      633.65     54.54 o 
   6  11   6      751.24      782.83     65.77 o 
  -7  12   6        2.51        0.00     17.65 o 
  -6  12   6        2.00        0.00     16.04 o 
  -5  12   6      401.70      372.52     27.36 o 
  -4  12   6      245.42      257.85     13.05 o 
  -3  12   6      412.71      456.21     20.84 o 
  -2  12   6      798.04      735.66     21.20 o 
  -1  12   6      576.73      489.21     29.42 o 
   0  12   6      463.78      509.61     25.35 o 
   1  12   6      128.75      135.02     10.71 o 
   2  12   6      434.44      428.70     24.96 o 
   3  12   6      775.98      717.42     34.58 o 
   4  12   6        9.72        8.02     16.04 o 
   5  12   6      992.40     1092.44     72.19 o 
   6  12   6        5.50       19.25     22.46 o 
  -7  13   6      113.62      150.79     33.69 o 
  -6  13   6      475.12      469.11     32.66 o 
  -5  13   6      275.94      238.54     43.31 o 
  -4  13   6     1102.63     1100.62     27.54 o 
  -3  13   6       14.64       39.86      6.64 o 
  -2  13   6      174.37      131.01      9.81 o 
  -1  13   6      403.96      429.40     16.60 o 
   0  13   6       45.48       66.26      7.92 o 
   1  13   6      789.72      777.59     25.49 o 
   2  13   6       50.24       37.11      8.45 o 
   3  13   6      343.82      306.89     35.29 o 
   4  13   6        7.51        8.21     10.43 o 
   5  13   6      123.61      109.08     25.67 o 
   6  13   6        0.51       19.25     20.85 o 
  -7  14   6       13.14       19.25     17.65 o 
  -6  14   6      296.35      252.38     25.35 o 
  -5  14   6      197.08      175.82     20.32 o 
  -4  14   6     1040.71     1030.35     31.95 o 
  -3  14   6        3.12       15.60      5.69 o 
  -2  14   6      824.17      815.25     23.88 o 
  -1  14   6        3.80        7.82      5.19 o 
   0  14   6       64.32       82.69     10.04 o 
   1  14   6        3.14        4.47      5.01 o 
   2  14   6      866.64      860.49     41.71 o 
   3  14   6      110.64       69.49     13.01 o 
   4  14   6       50.22       45.65     12.32 o 
   5  14   6       32.80       48.13     22.46 o 
   6  14   6       75.23       75.40     27.27 o 
  -6  15   6      168.47      164.28     21.20 o 
  -5  15   6      493.63      523.83     34.58 o 
  -4  15   6     1080.70     1133.00     29.74 o 
  -3  15   6     2817.53     2726.88     39.88 o 
  -2  15   6     2071.33     1943.48     38.44 o 
  -1  15   6    10042.33     9612.34    160.92 o 
   0  15   6      947.29      864.55     23.52 o 
   1  15   6     2591.00     2655.85     48.96 o 
   2  15   6       11.25        0.00      8.45 o 
   3  15   6      459.66      478.13     28.91 o 
   4  15   6      400.22      411.73     30.63 o 
   5  15   6       44.45       41.71     13.61 o 
  -6  16   6      291.70      291.22     27.77 o 
  -5  16   6        5.70        0.00     10.73 o 
  -4  16   6      604.35      611.07     35.72 o 
  -3  16   6        7.48       15.67      5.51 o 
  -2  16   6      304.81      330.17     16.60 o 
  -1  16   6       11.72       10.79      5.90 o 
   0  16   6       24.22       20.21      6.60 o 
   1  16   6      180.21      161.09     13.13 o 
   2  16   6        1.50        7.22     12.03 o 
   3  16   6        0.25        0.00      9.59 o 
   4  16   6        5.79        2.67     10.02 o 
   5  16   6        1.15        0.00     16.84 o 
  -6  17   6     1162.10     1198.27     71.39 o 
  -5  17   6       22.13       31.25     13.88 o 
  -4  17   6     1987.10     1896.78     62.95 o 
  -3  17   6        1.59        4.88      5.79 o 
  -2  17   6      419.75      364.41     17.75 o 
  -1  17   6     1442.62     1387.42     39.18 o 
   0  17   6        2.80        0.00      6.94 o 
   1  17   6     1395.62     1518.47     34.87 o 
   2  17   6      194.62      144.63     16.42 o 
   3  17   6     1697.19     1801.69     57.85 o 
   4  17   6      128.43      130.02     18.69 o 
   5  17   6       29.46       26.58     14.44 o 
  -5  18   6      787.83      820.02     45.33 o 
  -4  18   6      237.23      264.03     36.09 o 
  -3  18   6      820.24      806.90     31.93 o 
  -2  18   6      877.00      850.45     32.22 o 
  -1  18   6     1156.39     1176.52     63.36 o 
   0  18   6     1354.50     1354.53     39.86 o 
   1  18   6      143.51      155.06     15.52 o 
   2  18   6      994.92      960.38     30.31 o 
   3  18   6      270.86      281.79     30.12 o 
   4  18   6      177.36      149.98     17.22 o 
  -5  19   6       19.04       22.31     12.32 o 
  -4  19   6       26.07       52.82     15.76 o 
  -3  19   6        0.18        0.00      7.90 o 
  -2  19   6       12.28       16.44     11.17 o 
  -1  19   6        0.49        0.00     10.38 o 
   0  19   6       39.85       54.89     25.67 o 
   1  19   6      125.73      135.78     14.37 o 
   2  19   6       21.86       26.02      8.55 o 
   3  19   6       73.94       67.17     11.55 o 
   4  19   6        8.58        3.50      9.76 o 
  -4  20   6       24.78       35.61     14.44 o 
  -3  20   6      124.32      136.63     14.66 o 
  -2  20   6      259.63      284.29     27.15 o 
  -1  20   6      192.74      157.71     20.96 o 
   0  20   6      378.04      404.96     32.31 o 
   1  20   6        7.39        0.00     30.48 o 
   2  20   6      567.07      630.59     40.16 o 
   3  20   6      136.80      153.42     20.78 o 
  -3  21   6        2.12        0.00     13.05 o 
  -2  21   6      261.06      248.00     23.67 o 
  -1  21   6      439.79      497.27     48.13 o 
   0  21   6       43.62       66.41     16.90 o 
   1  21   6      592.25      581.62     39.97 o 
   2  21   6       47.07       50.01     16.42 o 
  -2  22   6      158.48      187.95     18.62 o 
  -1  22   6       36.03       41.54     15.76 o 
   0  22   6      360.98      418.57     36.30 o 
   1  22   6       16.21       18.08     12.32 o 
  -8   1   7      287.02      280.57     27.63 o 
  -7   1   7      168.74      146.80     31.28 o 
  -6   1   7     1090.51     1134.34     44.19 o 
  -5   1   7      417.33      477.97     26.02 o 
  -4   1   7      972.29      898.46     34.49 o 
  -3   1   7      406.51      484.91     12.98 o 
  -2   1   7     3626.92     3295.11     37.25 o 
  -1   1   7      261.73      145.39     10.21 o 
   0   1   7      691.46      784.32     25.67 o 
   1   1   7       36.39       75.95      8.45 o 
   2   1   7      832.18      808.50     40.10 o 
   3   1   7     7612.97     7221.96     91.86 o 
   4   1   7      367.33      319.84     22.10 o 
   5   1   7      854.11      741.22     36.25 o 
   6   1   7     1152.07     1002.98     45.37 o 
   7   1   7       67.21       68.51     16.90 o 
  -8   2   7      160.06      151.42     20.78 o 
  -7   2   7      140.37      123.05     18.04 o 
  -6   2   7       22.31       30.25     11.55 o 
  -5   2   7     1040.87      938.35     21.04 o 
  -4   2   7      870.49      896.16     32.31 o 
  -3   2   7       28.98       27.96      2.94 o 
  -2   2   7    11403.43    10878.30     92.93 o 
  -1   2   7     1272.66      971.29     25.50 o 
   0   2   7     8983.75     8749.65     88.23 o 
   1   2   7       78.74       71.08      8.45 o 
   2   2   7     7831.99     7270.15     84.50 o 
   3   2   7      582.56      562.24     26.02 o 
   4   2   7      113.90       83.69     12.48 o 
   5   2   7      513.29      487.34     29.43 o 
   6   2   7       27.73       36.98     11.17 o 
   7   2   7      662.06      609.30     39.02 o 
  -8   3   7        5.46       24.38     13.35 o 
  -7   3   7       48.55       38.77     20.85 o 
  -6   3   7       20.54       23.26     11.34 o 
  -5   3   7      113.26      137.65      9.86 o 
  -4   3   7       48.57       47.86      6.15 o 
  -3   3   7     2167.05     2182.72     38.84 o 
  -2   3   7       15.09       25.30      7.31 o 
  -1   3   7     7557.21     8162.15     73.31 o 
   0   3   7      137.43      144.48     10.02 o 
   1   3   7       90.93      129.56     10.02 o 
   2   3   7       21.07       22.00      8.82 o 
   3   3   7     1006.92      951.46     36.09 o 
   4   3   7      179.68      137.57     14.62 o 
   5   3   7       56.14       45.83     11.17 o 
   6   3   7       65.11       60.88     13.88 o 
   7   3   7        5.15       14.76     12.83 o 
  -8   4   7      448.03      413.52     58.55 o 
  -7   4   7      161.43      173.25     19.28 o 
  -6   4   7      873.18      913.34     39.30 o 
  -5   4   7     3060.10     3040.39     44.80 o 
  -4   4   7      932.31     1057.28     22.68 o 
  -3   4   7     1906.08     2055.82     41.76 o 
  -2   4   7       37.67      117.19     10.21 o 
  -1   4   7      360.50      317.67     34.49 o 
   0   4   7     1723.71     2057.66     35.46 o 
   1   4   7     2848.70     2916.65     50.22 o 
   2   4   7     1746.78     1566.59     40.84 o 
   3   4   7     1543.80     1621.81     65.77 o 
   4   4   7       42.48       29.52      8.45 o 
   5   4   7      299.16      291.96     23.74 o 
   6   4   7        5.99       12.03     10.43 o 
   7   4   7       40.18       48.93     14.75 o 
  -8   5   7       87.71       78.18     16.90 o 
  -7   5   7       50.39       69.77     13.61 o 
  -6   5   7      676.24      610.82     31.96 o 
  -5   5   7      506.06      548.99     20.52 o 
  -4   5   7     3494.37     3478.49     41.99 o 
  -3   5   7     8987.80     9890.41     78.31 o 
  -2   5   7     8266.45     8535.39     66.01 o 
  -1   5   7    28596.71    29734.60    186.08 o 
   0   5   7     2053.86     2143.12     37.04 o 
   1   5   7    16258.36    16850.39    138.76 o 
   2   5   7      233.71      250.94     12.75 o 
   3   5   7     1753.14     1714.86     68.98 o 
   4   5   7       47.81       51.21     15.24 o 
   5   5   7       15.01        6.02      8.25 o 
   6   5   7      739.21      745.19     39.51 o 
   7   5   7        0.06        9.09     10.02 o 
  -8   6   7       19.93        8.02     16.04 o 
  -7   6   7        0.06        9.85     11.55 o 
  -6   6   7       35.65       57.79     27.27 o 
  -5   6   7        9.64        7.22      5.67 o 
  -4   6   7      549.06      611.52     18.23 o 
  -3   6   7        4.80       13.02      6.09 o 
  -2   6   7     4713.32     5127.98     66.67 o 
  -1   6   7        2.35        2.98      3.21 o 
   0   6   7     1002.09     1205.33     33.51 o 
   1   6   7       36.33       57.30      6.15 o 
   2   6   7     2358.16     2616.96     39.62 o 
   3   6   7        5.58        8.02     11.23 o 
   4   6   7      352.78      274.31     32.08 o 
   5   6   7       89.18       55.06     20.05 o 
   6   6   7       25.47       13.01     12.83 o 
   7   6   7        1.17        0.00     10.04 o 
  -8   7   7      193.09      231.00     40.10 o 
  -7   7   7      475.79      547.02     54.54 o 
  -6   7   7     2441.20     2468.95     63.21 o 
  -5   7   7       89.30       99.09     11.08 o 
  -4   7   7     7339.51     7307.83     45.16 o 
  -3   7   7       34.83       39.91      6.48 o 
  -2   7   7     5783.80     5937.59     83.42 o 
  -1   7   7     3057.35     3018.29     55.57 o 
   0   7   7       93.62      114.94      8.94 o 
   1   7   7     6596.22     6251.19     54.29 o 
   2   7   7      172.61      239.00     12.65 o 
   3   7   7     8107.15     8028.87    152.40 o 
   4   7   7      583.86      593.54     44.92 o 
   5   7   7      357.10      291.96     36.90 o 
   6   7   7     1058.15     1034.38     45.85 o 
   7   7   7        3.24       11.23     16.04 o 
  -8   8   7       62.13       57.75     25.67 o 
  -7   8   7        2.57       12.83     17.65 o 
  -6   8   7        4.04       23.31      7.76 o 
  -5   8   7      918.42      902.90     29.06 o 
  -4   8   7      879.62      899.88     18.61 o 
  -3   8   7       16.32       26.17      4.87 o 
  -2   8   7     1407.21     1451.99     49.73 o 
  -1   8   7     1064.73     1110.60     22.36 o 
   0   8   7     5719.84     5707.89     40.27 o 
   1   8   7      840.00      827.68     19.19 o 
   2   8   7     9944.16     9900.95    130.45 o 
   3   8   7      294.18      290.35     30.48 o 
   4   8   7     1224.25     1280.13     68.98 o 
   5   8   7      421.34      330.46     38.50 o 
   6   8   7      216.37      216.56     36.90 o 
   7   8   7      347.14      376.98     49.73 o 
  -8   9   7       23.87        4.81     22.46 o 
  -7   9   7        0.15        0.00     16.04 o 
  -6   9   7      152.52      163.65     29.68 o 
  -5   9   7      284.78      285.09     16.07 o 
  -4   9   7      120.26      133.72      7.96 o 
  -3   9   7      751.27      782.20     20.71 o 
  -2   9   7      899.77      953.34     26.36 o 
  -1   9   7     2284.17     2621.00     35.87 o 
   0   9   7       11.02       19.48      3.87 o 
   1   9   7      132.92      199.87      9.05 o 
   2   9   7      474.46      431.71     16.00 o 
   3   9   7       84.09       83.94     13.47 o 
   4   9   7      251.39      296.77     33.69 o 
   5   9   7      154.81      181.27     30.48 o 
   6   9   7        0.82        0.00     16.04 o 
   7   9   7        1.25       16.04     19.25 o 
  -7  10   7      363.48      344.90     43.31 o 
  -6  10   7      267.81      302.17     24.27 o 
  -5  10   7     2081.62     2048.50     56.60 o 
  -4  10   7        2.08        3.22      2.91 o 
  -3  10   7      513.85      499.03     17.44 o 
  -2  10   7      823.92      852.79     25.90 o 
  -1  10   7      617.17      649.26     17.25 o 
   0  10   7      621.17      576.74     25.50 o 
   1  10   7       83.56      111.50      8.51 o 
   2  10   7     1288.83     1136.55     24.66 o 
   3  10   7      644.33      696.06     33.45 o 
   4  10   7       66.97      104.27     24.06 o 
   5  10   7      834.61      770.00     59.35 o 
   6  10   7       31.88       59.35     24.06 o 
  -7  11   7       11.16       19.25     19.25 o 
  -6  11   7       10.42        5.96     12.03 o 
  -5  11   7      150.78      136.50     16.91 o 
  -4  11   7      198.26      188.50     16.67 o 
  -3  11   7      592.29      630.64     20.30 o 
  -2  11   7      395.28      375.24     17.80 o 
  -1  11   7     1067.04      920.82     19.37 o 
   0  11   7      368.98      384.43     21.46 o 
   1  11   7     1509.20     1359.51     39.65 o 
   2  11   7      236.44      220.15     10.48 o 
   3  11   7     1086.35     1103.58     42.53 o 
   4  11   7        4.15       25.67     14.44 o 
   5  11   7      136.12      160.42     30.48 o 
   6  11   7       75.68      147.58     33.69 o 
  -7  12   7      146.36      179.67     35.29 o 
  -6  12   7      507.18      519.43     33.13 o 
  -5  12   7       86.06      119.41     16.57 o 
  -4  12   7     1038.20     1001.33     36.58 o 
  -3  12   7       46.57       49.84      6.93 o 
  -2  12   7      864.22      945.72     24.77 o 
  -1  12   7       41.58       37.05      7.60 o 
   0  12   7      230.57      254.31     18.69 o 
   1  12   7        1.58        5.61      6.81 o 
   2  12   7     1914.40     1831.31     51.04 o 
   3  12   7      168.11      137.87     16.42 o 
   4  12   7      438.57      405.54     32.08 o 
   5  12   7        0.93       14.44     16.04 o 
   6  12   7      252.54      258.27     40.10 o 
  -7  13   7      471.66      511.73     56.15 o 
  -6  13   7      372.44      397.73     30.38 o 
  -5  13   7     1086.42     1262.13     49.56 o 
  -4  13   7      503.22      504.51     18.90 o 
  -3  13   7     1220.18     1093.62     27.99 o 
  -2  13   7      286.77      300.13     14.76 o 
  -1  13   7       14.80       37.29      6.65 o 
   0  13   7      358.34      323.64     20.96 o 
   1  13   7       86.66      155.25     12.79 o 
   2  13   7      379.89      472.43     27.22 o 
   3  13   7       66.71       57.35     12.32 o 
   4  13   7      262.49      272.02     24.96 o 
   5  13   7       16.10        6.42     17.65 o 
   6  13   7      937.30      928.81     73.79 o 
  -6  14   7      103.02       82.42     15.40 o 
  -5  14   7      573.72      620.41     43.31 o 
  -4  14   7     1395.35     1510.41     33.36 o 
  -3  14   7      384.68      432.18     18.28 o 
  -2  14   7     4618.84     4581.97     71.31 o 
  -1  14   7     1062.90     1047.93     27.79 o 
   0  14   7     7082.93     7117.81     89.96 o 
   1  14   7        0.10       10.73     11.84 o 
   2  14   7     4572.16     4546.87     82.23 o 
   3  14   7      222.38      216.68     19.28 o 
   4  14   7     1125.97     1140.57     48.12 o 
   5  14   7       87.67      103.64     17.34 o 
  -6  15   7       10.15       18.08     11.87 o 
  -5  15   7      321.83      257.87     24.88 o 
  -4  15   7       49.67       43.16      9.85 o 
  -3  15   7      941.50      938.73     27.24 o 
  -2  15   7        4.45       11.58      5.43 o 
  -1  15   7     1934.85     1932.85     37.56 o 
   0  15   7       21.90       21.22      5.33 o 
   1  15   7     1006.34      955.15     30.38 o 
   2  15   7       56.40       72.93     13.01 o 
   3  15   7      894.72      853.47     40.26 o 
   4  15   7        5.03        0.00     17.65 o 
   5  15   7       57.13       64.22     16.19 o 
  -6  16   7      166.30      159.70     22.60 o 
  -5  16   7     2311.18     2386.29    106.68 o 
  -4  16   7        1.08        3.89      7.74 o 
  -3  16   7     1432.93     1462.57     35.12 o 
  -2  16   7      404.04      413.93     18.41 o 
  -1  16   7     2003.56     2016.62     38.83 o 
   0  16   7      581.31      599.45     22.73 o 
   1  16   7       14.08       14.06      9.16 o 
   2  16   7     1532.16     1493.36     49.33 o 
   3  16   7      371.30      417.62     29.68 o 
   4  16   7       51.24       45.34     16.84 o 
   5  16   7      119.05      103.38     18.69 o 
  -5  17   7        9.32       20.71     12.32 o 
  -4  17   7       54.42       91.26     14.70 o 
  -3  17   7       94.14      106.44      9.53 o 
  -2  17   7       55.35       78.92     10.03 o 
  -1  17   7     1400.37     1252.53     31.32 o 
   0  17   7       18.49       16.50      7.29 o 
   1  17   7     2081.92     1994.30     44.77 o 
   2  17   7      131.18      126.55     20.05 o 
   3  17   7      709.98      752.41     38.57 o 
   4  17   7      178.55      160.60     20.32 o 
  -5  18   7      234.73      234.31     36.09 o 
  -4  18   7       54.46       62.74     17.65 o 
  -3  18   7       50.53       43.13      8.48 o 
  -2  18   7     1307.07     1357.09     34.52 o 
  -1  18   7       13.58       21.02      6.94 o 
   0  18   7      407.07      426.77     24.31 o 
   1  18   7       79.08       79.62     11.55 o 
   2  18   7      415.23      388.09     26.64 o 
   3  18   7      143.98      173.04     21.66 o 
   4  18   7       49.81       55.34     13.61 o 
  -4  19   7     1544.27     1492.23     58.95 o 
  -3  19   7       57.25       70.02     10.03 o 
  -2  19   7     1483.67     1609.72     59.54 o 
  -1  19   7      429.57      383.45     30.56 o 
   0  19   7      307.62      276.24     19.81 o 
   1  19   7      225.89      229.61     18.41 o 
   2  19   7       43.97       43.45      9.54 o 
   3  19   7      525.80      522.74     28.87 o 
  -4  20   7        5.79        2.55      9.59 o 
  -3  20   7       10.35        0.00     10.73 o 
  -2  20   7      177.99      181.60     22.10 o 
  -1  20   7       28.95       28.65     12.83 o 
   0  20   7      774.26      845.28     45.85 o 
   1  20   7        8.73        0.00     12.48 o 
   2  20   7      432.17      450.77     52.94 o 
   3  20   7       25.08       22.82     20.05 o 
  -3  21   7       17.57       20.18     10.73 o 
  -2  21   7        5.12        5.07     10.73 o 
  -1  21   7      192.86      178.55     37.70 o 
   0  21   7       40.55       44.98     15.28 o 
   1  21   7      160.46      159.24     23.74 o 
   2  21   7        9.97       41.71     22.46 o 
  -2  22   7        3.99        9.07      8.23 o 
  -1  22   7      152.38      160.58     23.23 o 
   0  22   7       63.35       75.43     18.15 o 
   1  22   7        0.07       18.45     14.75 o 
  -8   0   8      338.73      301.58     41.71 o 
  -7   0   8      650.28      585.52     51.33 o 
  -6   0   8      556.11      481.25     41.71 o 
  -5   0   8     2037.10     2000.40     77.00 o 
  -4   0   8      886.80      794.57     21.21 o 
  -3   0   8      554.24      637.61     19.18 o 
  -2   0   8       46.43       85.02     12.83 o 
  -1   0   8      141.18      190.90     17.65 o 
   0   0   8       51.70       43.31      9.63 o 
   1   0   8       72.27       67.38     12.83 o 
   2   0   8    15245.71    15534.77    173.25 o 
   3   0   8     1243.82     1198.31     56.15 o 
   4   0   8      132.69      163.63     24.06 o 
   5   0   8      938.87     1097.25     62.56 o 
   6   0   8       72.10       43.31     19.25 o 
   7   0   8      671.89      757.17     62.56 o 
  -8   1   8        6.46        0.51     10.73 o 
  -7   1   8        8.62       11.03     14.44 o 
  -6   1   8        5.42        0.00     10.02 o 
  -5   1   8      204.75      205.67     31.28 o 
  -4   1   8      176.03      207.34      7.90 o 
  -3   1   8      275.65      232.70      9.93 o 
  -2   1   8       51.51       69.02      9.07 o 
  -1   1   8        2.46        4.81     16.04 o 
   0   1   8      265.65      299.71     17.65 o 
   1   1   8       76.70      102.67     10.21 o 
   2   1   8       97.52      105.86      9.85 o 
   3   1   8     1141.01     1178.88     38.52 o 
   4   1   8        0.88        0.80      6.81 o 
   5   1   8       22.57       26.34     10.73 o 
   6   1   8        2.05       21.18     12.83 o 
   7   1   8        9.65       11.00     11.87 o 
  -8   2   8        3.86       17.00     10.68 o 
  -7   2   8        6.03        0.00     10.73 o 
  -6   2   8      128.85      126.68     16.42 o 
  -5   2   8      334.75      373.95     24.37 o 
  -4   2   8     1645.80     1716.67     37.61 o 
  -3   2   8     1318.93     1411.06     37.99 o 
  -2   2   8     6182.10     6488.24     74.84 o 
  -1   2   8     3155.28     3480.37     55.34 o 
   0   2   8     1069.44     1113.24     28.78 o 
   1   2   8      204.26      283.33     15.28 o 
   2   2   8     4790.16     4868.53     58.26 o 
   3   2   8       83.62       87.72     11.87 o 
   4   2   8      199.16      225.91     20.85 o 
   5   2   8      106.14      146.94     16.90 o 
   6   2   8      324.59      282.20     35.29 o 
   7   2   8      224.47      260.75     27.63 o 
  -8   3   8      124.69      122.01     19.28 o 
  -7   3   8      238.70      210.50     21.92 o 
  -6   3   8     1257.68     1249.42     46.34 o 
  -5   3   8      884.04      977.27     37.89 o 
  -4   3   8     3504.67     3314.29     52.02 o 
  -3   3   8       16.25       38.76     14.44 o 
  -2   3   8     5998.84     6085.74    184.48 o 
  -1   3   8     2697.23     2636.46     44.54 o 
   0   3   8     3198.39     3107.31     47.28 o 
   1   3   8     1192.30     1173.01     31.05 o 
   2   3   8      496.67      505.05     18.48 o 
   3   3   8      925.03      978.54     51.33 o 
   4   3   8      208.27      247.89     64.97 o 
   5   3   8       59.15       71.61     13.61 o 
   6   3   8     1069.73     1128.58     49.10 o 
   7   3   8        0.53       19.40     11.87 o 
  -8   4   8       43.78       39.97     13.47 o 
  -7   4   8      196.94      198.41     20.78 o 
  -6   4   8        8.96        7.70      8.01 o 
  -5   4   8     1607.92     1622.04     33.14 o 
  -4   4   8       21.80       29.89      5.53 o 
  -3   4   8     1296.81     1350.71     56.15 o 
  -2   4   8     2618.92     2903.54     61.76 o 
  -1   4   8     1279.16     1327.81     31.52 o 
   0   4   8     7196.76     8106.32    167.64 o 
   1   4   8       51.04       52.41      7.70 o 
   2   4   8     1628.43     1546.76     32.05 o 
   3   4   8      350.10      375.38     33.69 o 
   4   4   8      123.56      123.03     15.24 o 
   5   4   8       94.62       98.26     15.03 o 
   6   4   8       66.83       84.33     16.90 o 
   7   4   8       40.09       45.81     15.03 o 
  -8   5   8        9.79       16.77     12.03 o 
  -7   5   8        2.28       17.33     10.68 o 
  -6   5   8      164.83      197.31     19.63 o 
  -5   5   8      131.44      162.31     12.08 o 
  -4   5   8     1166.01     1152.86     24.95 o 
  -3   5   8      187.33      147.77     12.32 o 
  -2   5   8     1574.08     1625.46     50.53 o 
  -1   5   8      886.14     1020.41     34.49 o 
   0   5   8     1478.52     1455.63     47.32 o 
   1   5   8     2060.55     2025.59     40.08 o 
   2   5   8       27.81       43.94      7.76 o 
   3   5   8     1482.24     1548.02     67.38 o 
   4   5   8      246.77      304.79     33.69 o 
   5   5   8       51.45       70.42     14.44 o 
   6   5   8      444.87      467.53     32.19 o 
   7   5   8        4.44       13.06     12.03 o 
  -8   6   8       77.65       38.50     24.06 o 
  -7   6   8      200.94      191.96     21.20 o 
  -6   6   8       85.49       90.71     14.62 o 
  -5   6   8     4224.92     4395.19     58.70 o 
  -4   6   8        0.66        1.79      2.04 o 
  -3   6   8     2252.42     2164.54     44.50 o 
  -2   6   8     5099.95     5461.19     76.61 o 
  -1   6   8     3071.84     2987.58     46.64 o 
   0   6   8     7293.12     7360.55     70.30 o 
   1   6   8       59.76       71.21      7.12 o 
   2   6   8    13441.18    13615.94    129.63 o 
   3   6   8     1838.07     1842.39     52.18 o 
   4   6   8     2052.24     2061.36     86.63 o 
   5   6   8      615.41      755.56     57.75 o 
   6   6   8      265.17      318.27     30.48 o 
   7   6   8       76.85       77.80     16.19 o 
  -8   7   8       18.66       25.67     19.25 o 
  -7   7   8       41.03       41.71     24.06 o 
  -6   7   8      471.53      507.23     33.69 o 
  -5   7   8      187.80      211.21     14.36 o 
  -4   7   8      261.42      274.80      8.06 o 
  -3   7   8      438.24      449.80     19.03 o 
  -2   7   8       70.15       88.35     11.34 o 
  -1   7   8      940.47      749.58     56.15 o 
   0   7   8       23.71       33.40      5.57 o 
   1   7   8      547.95      450.72     15.75 o 
   2   7   8       56.46       68.64     12.40 o 
   3   7   8      928.21      990.99     39.12 o 
   4   7   8      417.57      426.71     41.71 o 
   5   7   8      170.62      184.48     30.48 o 
   6   7   8      473.43      412.27     46.52 o 
   7   7   8        0.04        6.42     17.65 o 
  -8   8   8       30.58        0.00     22.46 o 
  -7   8   8      101.42       80.21     24.06 o 
  -6   8   8       74.71       89.29     31.28 o 
  -5   8   8     2266.81     2329.70     46.23 o 
  -4   8   8      365.92      402.86     11.18 o 
  -3   8   8      858.86      808.65     25.41 o 
  -2   8   8     2971.52     2860.66     55.55 o 
  -1   8   8     1319.09     1316.59     26.28 o 
   0   8   8     2430.82     2304.26     28.52 o 
   1   8   8       52.66       48.18      5.55 o 
   2   8   8     3714.61     3842.54     50.22 o 
   3   8   8      789.32      847.04     36.85 o 
   4   8   8      158.74      147.58     25.67 o 
   5   8   8      491.69      563.06     49.73 o 
   6   8   8       69.27       83.42     25.67 o 
  -7   9   8       87.14       83.42     27.27 o 
  -6   9   8      504.11      534.19     49.73 o 
  -5   9   8       40.76       58.02      9.66 o 
  -4   9   8      921.43      920.47     16.56 o 
  -3   9   8       18.64       30.33      7.06 o 
  -2   9   8     1556.72     1612.19     43.10 o 
  -1   9   8     1661.75     1706.75     29.54 o 
   0   9   8      425.86      426.32     15.27 o 
   1   9   8      293.81      262.80     11.27 o 
   2   9   8      113.46       85.61      8.50 o 
   3   9   8     2144.71     2209.18     42.39 o 
   4   9   8      241.76      319.23     36.90 o 
   5   9   8      638.24      680.17     56.15 o 
   6   9   8      602.09      583.92     56.15 o 
  -7  10   8        5.25       38.50     22.46 o 
  -6  10   8        8.73       41.18     36.90 o 
  -5  10   8      329.54      319.23     23.50 o 
  -4  10   8       14.28       12.04      2.79 o 
  -3  10   8      185.77      162.24     10.60 o 
  -2  10   8      282.02      274.11     15.69 o 
  -1  10   8       91.47       89.88      7.48 o 
   0  10   8        3.86        8.02      2.98 o 
   1  10   8       70.35       88.72     10.70 o 
   2  10   8      248.78      206.49     11.84 o 
   3  10   8       43.49       42.27      7.98 o 
   4  10   8      219.89      179.90     20.42 o 
   5  10   8      325.30      340.08     41.71 o 
   6  10   8       16.18        6.42     17.65 o 
  -7  11   8        4.33       54.54     25.67 o 
  -6  11   8      541.30      615.81     34.29 o 
  -5  11   8        9.65        8.02      9.07 o 
  -4  11   8      219.19      250.96     12.81 o 
  -3  11   8      310.46      347.07     17.83 o 
  -2  11   8      532.46      542.73     25.83 o 
  -1  11   8      186.64      210.32     10.46 o 
   0  11   8      153.74      181.07     15.88 o 
   1  11   8        8.31       17.43      3.35 o 
   2  11   8      241.13      167.39     17.01 o 
   3  11   8       86.99      106.75     14.75 o 
   4  11   8      162.57      200.53     20.42 o 
   5  11   8      267.07      291.96     38.50 o 
   6  11   8      401.46      423.50     51.33 o 
  -7  12   8       58.69       51.33     22.46 o 
  -6  12   8      177.14      179.88     21.07 o 
  -5  12   8      308.04      344.57     26.21 o 
  -4  12   8        1.17        4.25      8.34 o 
  -3  12   8       56.73       55.95      7.04 o 
  -2  12   8     1600.12     1513.14     36.68 o 
  -1  12   8      859.61      829.72     48.93 o 
   0  12   8     3267.47     3197.48    134.75 o 
   1  12   8       47.44       50.93      9.59 o 
   2  12   8     3223.81     3045.73     67.48 o 
   3  12   8        5.41        9.27     17.65 o 
   4  12   8      100.90      113.24     17.01 o 
   5  12   8       91.56       96.94     16.42 o 
   6  12   8        2.72       20.85     22.46 o 
  -7  13   8       18.56       20.85     22.46 o 
  -6  13   8      215.88      263.59     25.05 o 
  -5  13   8        1.09       20.70     11.87 o 
  -4  13   8      984.79      985.14     33.85 o 
  -3  13   8        2.62        9.60      4.98 o 
  -2  13   8      889.34      857.51     25.00 o 
  -1  13   8       32.52       40.27      7.62 o 
   0  13   8       65.95       41.67      9.59 o 
   1  13   8        2.08        4.81      9.63 o 
   2  13   8      512.68      553.44     30.04 o 
   3  13   8        3.11        4.92     10.43 o 
   4  13   8      404.55      385.69     30.04 o 
   5  13   8        7.41       23.26     13.61 o 
  -6  14   8       39.35       49.73     16.04 o 
  -5  14   8      212.84      183.34     20.78 o 
  -4  14   8      442.55      423.82     22.76 o 
  -3  14   8       12.90       20.11      5.87 o 
  -2  14   8      421.61      450.31     28.94 o 
  -1  14   8       43.77       53.43      9.34 o 
   0  14   8     1326.52     1158.93     41.79 o 
   1  14   8     1004.58      877.79     35.16 o 
   2  14   8       20.46       38.04     11.87 o 
   3  14   8     1121.92     1028.13     44.79 o 
   4  14   8        1.93        9.17     11.87 o 
   5  14   8      530.77      724.85     43.57 o 
  -6  15   8      413.69      386.96     31.52 o 
  -5  15   8      104.75       77.18     17.65 o 
  -4  15   8      648.56      641.13     28.62 o 
  -3  15   8     1497.75     1559.60     35.80 o 
  -2  15   8     1411.69     1418.78     33.72 o 
  -1  15   8     7295.29     7431.49     98.67 o 
   0  15   8      881.59      972.00     35.19 o 
   1  15   8     8120.74     7617.05    121.11 o 
   2  15   8      470.27      503.71     30.04 o 
   3  15   8     3212.92     3411.53    125.13 o 
   4  15   8       12.80       12.93      9.59 o 
   5  15   8      191.42      219.22     29.68 o 
  -6  16   8      117.02      117.10     41.71 o 
  -5  16   8       85.35      145.91     22.10 o 
  -4  16   8      224.25      294.20     20.98 o 
  -3  16   8        1.57        1.35      6.94 o 
  -2  16   8     2070.35     1907.48     44.92 o 
  -1  16   8      131.63      108.18     10.64 o 
   0  16   8     1259.18     1247.37     42.51 o 
   1  16   8      293.75      351.74     23.23 o 
   2  16   8      226.37      236.52     20.96 o 
   3  16   8      672.04      671.28     36.85 o 
   4  16   8       57.26       40.78     24.86 o 
   5  16   8      122.47      101.44     19.18 o 
  -5  17   8       42.85       48.25     14.23 o 
  -4  17   8     1919.29     1950.03     72.75 o 
  -3  17   8        2.74       13.38      7.15 o 
  -2  17   8     3137.45     3000.80     60.03 o 
  -1  17   8      273.66      260.20     15.24 o 
   0  17   8       56.77       50.09     10.12 o 
   1  17   8       86.38       89.40     11.71 o 
   2  17   8      455.72      408.97     66.57 o 
   3  17   8      242.01      292.03     32.89 o 
   4  17   8      524.31      545.35     36.30 o 
  -5  18   8      695.90      768.83     44.06 o 
  -4  18   8      228.37      162.45     21.46 o 
  -3  18   8      598.65      528.39     22.73 o 
  -2  18   8     1958.71     1825.75     40.67 o 
  -1  18   8      714.73      700.62     30.44 o 
   0  18   8     2785.16     2754.43     60.73 o 
   1  18   8      272.38      258.31     24.86 o 
   2  18   8     2285.69     2178.70     62.89 o 
   3  18   8        4.88        0.00      9.07 o 
   4  18   8      270.61      257.41     26.02 o 
  -4  19   8      250.44      269.12     36.09 o 
  -3  19   8        3.11       14.81      8.10 o 
  -2  19   8       19.58       32.08     13.61 o 
  -1  19   8       96.84       84.58     14.23 o 
   0  19   8        0.10        1.36      7.39 o 
   1  19   8       12.25       35.36     10.95 o 
   2  19   8       56.24       79.68     17.21 o 
   3  19   8        6.69        8.02      9.59 o 
  -4  20   8       17.42       19.89     11.17 o 
  -3  20   8      224.42      216.16     22.74 o 
  -2  20   8      111.82       95.73     18.69 o 
  -1  20   8      239.70      306.40     28.36 o 
   0  20   8      160.75      163.68     27.27 o 
   1  20   8        3.80        0.00     26.47 o 
   2  20   8      666.29      694.61     41.56 o 
  -3  21   8       37.23       22.46     14.44 o 
  -2  21   8       45.87       49.48     14.62 o 
  -1  21   8      184.43      227.84     26.09 o 
   0  21   8       34.00       22.46     13.61 o 
   1  21   8      288.92      292.46     29.43 o 
  -1  22   8        1.30        0.00     11.55 o 
   0  22   8       55.11       39.05     38.50 o 
  -8   1   9      164.45      163.35     22.60 o 
  -7   1   9      121.75      148.02     19.28 o 
  -6   1   9     1295.54     1328.41     48.78 o 
  -5   1   9       56.61       69.10     15.24 o 
  -4   1   9      935.02     1000.22     36.30 o 
  -3   1   9      159.84      177.53      9.50 o 
  -2   1   9      116.27      162.67     13.01 o 
  -1   1   9      131.37       92.72      9.59 o 
   0   1   9      412.14      411.98     18.69 o 
   1   1   9      561.49      470.54     24.86 o 
   2   1   9      475.28      514.23     36.90 o 
   3   1   9      142.14      115.55     13.47 o 
   4   1   9      661.48      599.76     31.18 o 
   5   1   9      632.35      640.84     34.58 o 
   6   1   9     1018.99     1057.38     48.74 o 
   7   1   9       16.47       18.33     11.55 o 
  -8   2   9      299.16      326.08     29.49 o 
  -7   2   9      183.82      207.04     22.69 o 
  -6   2   9      250.13      278.07     23.23 o 
  -5   2   9     3198.75     3115.82     69.08 o 
  -4   2   9       17.88        6.42      7.70 o 
  -3   2   9     1248.98     1102.51     35.11 o 
  -2   2   9      212.37      201.26     14.14 o 
  -1   2   9     1161.97     1093.02     30.56 o 
   0   2   9     1945.19     1932.89     40.16 o 
   1   2   9      411.20      444.59     22.46 o 
   2   2   9    10021.50     9684.08    100.78 o 
   3   2   9      139.13      165.36     16.42 o 
   4   2   9      964.17     1013.22     42.51 o 
   5   2   9      162.99      140.04     17.55 o 
   6   2   9      186.32      206.59     22.69 o 
   7   2   9       24.33       27.55     12.72 o 
  -8   3   9        7.72       23.85     12.72 o 
  -7   3   9        1.09        5.71      8.86 o 
  -6   3   9      120.87      117.59     16.19 o 
  -5   3   9       35.68       46.08     11.17 o 
  -4   3   9       10.66       14.67     20.85 o 
  -3   3   9      669.32      593.41     26.02 o 
  -2   3   9      242.88      209.96     15.28 o 
  -1   3   9      300.21      446.70     20.32 o 
   0   3   9       15.89       18.45      5.67 o 
   1   3   9     3132.15     3163.86     54.13 o 
   2   3   9      933.92      915.78     26.37 o 
   3   3   9      310.02      355.93     23.23 o 
   4   3   9      483.76      492.84     37.70 o 
   5   3   9      282.21      304.07     25.35 o 
   6   3   9        8.21        9.03     11.23 o 
   7   3   9       17.38        0.00     10.02 o 
  -8   4   9      148.24      180.83     23.82 o 
  -7   4   9       47.23       32.08     11.34 o 
  -6   4   9       69.03       68.26     13.61 o 
  -5   4   9     2069.99     1986.74     55.34 o 
  -4   4   9       58.44       73.63     11.87 o 
  -3   4   9     1377.34     1249.48     59.35 o 
  -2   4   9      115.40       76.56     19.25 o 
  -1   4   9     2093.47     2101.46     42.25 o 
   0   4   9      115.02       57.24      8.02 o 
   1   4   9      274.91      314.45     17.73 o 
   2   4   9     1452.57     1300.27     30.88 o 
   3   4   9     2150.85     1920.19     53.28 o 
   4   4   9        6.08        8.02     14.44 o 
   5   4   9     2074.93     1926.24     68.98 o 
   6   4   9       15.56       22.88     10.73 o 
   7   4   9      268.84      279.93     27.77 o 
  -8   5   9      142.69      123.99     19.83 o 
  -7   5   9      185.12      159.79     19.83 o 
  -6   5   9     1151.99     1105.35     43.85 o 
  -5   5   9        8.01       14.78      6.52 o 
  -4   5   9     2804.75     2867.07     59.84 o 
  -3   5   9     1290.23     1333.06     57.75 o 
  -2   5   9     4149.51     4350.73     64.18 o 
  -1   5   9    10286.41    11075.02    175.66 o 
   0   5   9     2025.49     2232.62     72.19 o 
   1   5   9    14308.22    14886.64    113.70 o 
   2   5   9      477.55      596.98     21.48 o 
   3   5   9     6076.10     6223.40     74.02 o 
   4   5   9       49.03       49.73     16.04 o 
   5   5   9      269.11      322.44     40.10 o 
   6   5   9      107.89      134.89     19.83 o 
   7   5   9        3.53        2.32     10.02 o 
  -8   6   9       27.58       57.75     22.46 o 
  -7   6   9       66.48       45.19     11.23 o 
  -6   6   9        8.26        8.21      9.20 o 
  -5   6   9      101.39       88.72     12.74 o 
  -4   6   9        5.43        5.97      8.21 o 
  -3   6   9       18.42       23.26      7.94 o 
  -2   6   9      181.87      257.16     25.67 o 
  -1   6   9       96.92      173.53     12.72 o 
   0   6   9     3653.92     3643.67     52.73 o 
   1   6   9      371.01      381.11     31.28 o 
   2   6   9      519.62      564.76     20.73 o 
   3   6   9      630.70      726.21     29.23 o 
   4   6   9      373.13      417.08     41.71 o 
   5   6   9       56.15       65.77     20.85 o 
   6   6   9      123.44      136.35     30.48 o 
  -8   7   9       77.34      109.08     32.08 o 
  -7   7   9       23.71       49.73     24.06 o 
  -6   7   9      193.52      204.12     19.25 o 
  -5   7   9        3.51       17.34      6.52 o 
  -4   7   9     2228.47     2259.41     46.77 o 
  -3   7   9     1208.70     1266.61     68.18 o 
  -2   7   9     5737.79     5852.16     73.94 o 
  -1   7   9     2345.26     2242.51     42.35 o 
   0   7   9      215.40      185.27     13.64 o 
   1   7   9     1517.05     1292.69     68.18 o 
   2   7   9      711.42      734.52     23.32 o 
   3   7   9     1732.93     1606.90     40.95 o 
   4   7   9     1174.64     1012.23     62.56 o 
   5   7   9      942.26      944.86     65.77 o 
   6   7   9     1949.29     2127.13    105.88 o 
  -8   8   9        1.21       11.23     17.65 o 
  -7   8   9       19.29       27.27     19.25 o 
  -6   8   9       15.09       22.37     12.03 o 
  -5   8   9      756.94      792.62     23.65 o 
  -4   8   9      154.87      140.77      9.03 o 
  -3   8   9     2525.50     2470.61     45.51 o 
  -2   8   9     1945.13     1811.77     45.33 o 
  -1   8   9      929.04      778.93     24.61 o 
   0   8   9       22.16       30.09      6.42 o 
   1   8   9      119.83      114.05     10.02 o 
   2   8   9     3962.98     3973.79     62.27 o 
   3   8   9        1.69       12.44      8.23 o 
   4   8   9      942.03      925.25     42.53 o 
   5   8   9      276.67      226.19     35.29 o 
   6   8   9      240.78      256.67     40.10 o 
  -7   9   9      141.56      205.33     36.90 o 
  -6   9   9      247.04      253.46     36.90 o 
  -5   9   9       51.40       62.22      9.26 o 
  -4   9   9      144.34      157.87     10.07 o 
  -3   9   9      428.58      484.48     26.85 o 
  -2   9   9       37.18       84.84     11.34 o 
  -1   9   9      548.56      567.35     21.07 o 
   0   9   9      151.78      159.98     10.93 o 
   1   9   9     1084.51     1111.71     36.09 o 
   2   9   9        0.20        0.00      5.57 o 
   3   9   9        0.29        6.98      5.67 o 
   4   9   9      201.55      216.14     21.46 o 
   5   9   9       92.91       94.65     25.67 o 
   6   9   9       80.20       81.81     25.67 o 
  -7  10   9      556.66      657.71     60.96 o 
  -6  10   9       97.34      150.79     30.48 o 
  -5  10   9     2218.59     2252.29     60.04 o 
  -4  10   9       10.12       19.76      7.99 o 
  -3  10   9     1284.32     1254.22     34.24 o 
  -2  10   9      123.34      118.04     13.61 o 
  -1  10   9      878.48      899.16     33.97 o 
   0  10   9       84.19       96.72      9.63 o 
   1  10   9       55.84       37.80      5.86 o 
   2  10   9     3552.76     3503.96     64.01 o 
   3  10   9      238.60      207.59     14.59 o 
   4  10   9      174.97      175.21     20.32 o 
   5  10   9      784.66      714.09     41.97 o 
   6  10   9       37.28       28.88     20.85 o 
  -7  11   9       72.87      134.75     32.08 o 
  -6  11   9      187.59      285.54     41.71 o 
  -5  11   9        1.50        3.51      8.95 o 
  -4  11   9      477.98      511.21     24.04 o 
  -3  11   9      573.79      477.76     18.58 o 
  -2  11   9      575.77      484.48     21.26 o 
  -1  11   9     1483.41     1398.66    116.30 o 
   0  11   9      171.90      118.39     13.64 o 
   1  11   9      849.84      956.08     54.54 o 
   2  11   9      172.69      204.56     19.28 o 
   3  11   9      715.42      695.61     62.56 o 
   4  11   9        1.62        0.00      8.86 o 
   5  11   9       51.67       69.33     17.65 o 
   6  11   9        2.02       19.25     17.65 o 
  -7  12   9        3.15        3.21     16.04 o 
  -6  12   9       94.61       92.64     15.76 o 
  -5  12   9        5.01       13.61      8.95 o 
  -4  12   9      608.65      562.66     25.30 o 
  -3  12   9        7.02        3.81      5.30 o 
  -2  12   9      729.80      689.90     25.90 o 
  -1  12   9      427.20      453.43     62.56 o 
   0  12   9       45.42       41.71     14.44 o 
   1  12   9      490.01      396.23     35.29 o 
   2  12   9      235.72      253.35     20.96 o 
   3  12   9      454.66      544.96     32.90 o 
   4  12   9      155.27      165.16     20.96 o 
   5  12   9      157.14      177.83     25.67 o 
  -7  13   9      104.44      102.67     28.88 o 
  -6  13   9      163.80      216.46     44.92 o 
  -5  13   9      232.01      251.24     24.72 o 
  -4  13   9       55.26       85.21     10.91 o 
  -3  13   9      407.05      402.42     18.36 o 
  -2  13   9       38.38       41.79      9.17 o 
  -1  13   9      235.70      218.10     18.49 o 
   0  13   9      937.96      983.36     54.54 o 
   1  13   9       11.12        4.81     11.23 o 
   2  13   9      572.30      547.25     30.63 o 
   3  13   9       19.29       26.81     14.44 o 
   4  13   9      788.20      821.39     64.17 o 
   5  13   9       29.77        9.42     20.05 o 
  -6  14   9       35.48       33.29     20.85 o 
  -5  14   9     1272.28     1313.86     41.86 o 
  -4  14   9      129.33      135.74     14.49 o 
  -3  14   9     2212.50     2256.10     42.82 o 
  -2  14   9     1582.14     1498.17     34.42 o 
  -1  14   9     1835.42     1771.10     43.13 o 
   0  14   9     2591.26     2643.30    120.31 o 
   1  14   9      961.93     1007.42     56.15 o 
   2  14   9     4101.31     4219.98     83.92 o 
   3  14   9        1.29       34.22     11.87 o 
   4  14   9      989.83      915.18     46.51 o 
   5  14   9        1.93       19.19     14.14 o 
  -6  15   9      135.20      141.73     19.63 o 
  -5  15   9       19.98       34.52     13.01 o 
  -4  15   9      167.44      182.82     20.78 o 
  -3  15   9      114.78       98.71     14.59 o 
  -2  15   9      555.70      536.34     21.59 o 
  -1  15   9      252.13      215.34     15.91 o 
   0  15   9      372.09      319.14     23.07 o 
   1  15   9      336.66      333.67     36.90 o 
   2  15   9      364.87      324.88     25.50 o 
   3  15   9      259.16      291.34     29.68 o 
   4  15   9      158.86      196.73     24.06 o 
   5  15   9      112.49      117.39     21.92 o 
  -6  16   9       24.14       32.02     13.47 o 
  -5  16   9     1015.12     1099.05     50.39 o 
  -4  16   9       28.35       28.03      9.37 o 
  -3  16   9     1013.43     1088.68     48.16 o 
  -2  16   9     1204.45     1097.54     35.89 o 
  -1  16   9      261.07      249.23     16.53 o 
   0  16   9     1165.20     1137.34     34.38 o 
   1  16   9        3.87        1.60     11.23 o 
   2  16   9     2493.43     2355.01     64.54 o 
   3  16   9      771.29      732.73     39.65 o 
   4  16   9      426.84      410.14     40.10 o 
  -5  17   9      104.02      114.28     19.18 o 
  -4  17   9      939.52     1070.93     38.70 o 
  -3  17   9       15.41       20.08      6.37 o 
  -2  17   9      944.18      933.66     33.17 o 
  -1  17   9      245.90      293.20     23.39 o 
   0  17   9      323.71      342.24     49.73 o 
   1  17   9      420.24      449.17     40.10 o 
   2  17   9      122.36      123.61     17.55 o 
   3  17   9      513.78      508.74     36.90 o 
   4  17   9        1.24       27.61     13.47 o 
  -5  18   9      278.61      304.54     28.78 o 
  -4  18   9       83.14      107.98     18.69 o 
  -3  18   9      426.67      436.55     21.38 o 
  -2  18   9      166.93      130.00     13.56 o 
  -1  18   9      607.95      514.04     27.08 o 
   0  18   9      499.11      563.55     33.80 o 
   1  18   9      310.07      271.10     32.08 o 
   2  18   9      576.95      639.86     47.32 o 
   3  18   9       54.92       89.77     16.42 o 
  -4  19   9      118.41      126.40     19.18 o 
  -3  19   9      296.85      298.82     31.28 o 
  -2  19   9      568.53      557.55     36.30 o 
  -1  19   9     1153.40     1068.57     56.29 o 
   0  19   9       42.26       37.54     10.61 o 
   1  19   9      998.63     1060.25     48.87 o 
   2  19   9      147.79      162.02     28.88 o 
   3  19   9      571.87      640.07     38.57 o 
  -3  20   9      279.34      219.77     36.90 o 
  -2  20   9        3.63        4.81     16.04 o 
  -1  20   9      200.66      199.46     22.60 o 
   0  20   9      142.31      103.01     19.18 o 
   1  20   9       57.18       44.76     13.47 o 
   2  20   9      267.08      266.12     60.16 o 
  -2  21   9       19.59       33.24     13.88 o 
  -1  21   9       24.57       10.62     11.87 o 
   0  21   9        4.10        0.00     21.66 o 
   1  21   9        5.52        0.00     16.04 o 
  -8   0  10      115.19      174.85     33.69 o 
  -7   0  10      343.68      314.42     38.50 o 
  -6   0  10       92.50       57.75     19.25 o 
  -5   0  10     2760.63     2709.44     91.44 o 
  -4   0  10       10.12        3.21      9.63 o 
  -3   0  10     4736.40     4597.55    104.27 o 
  -2   0  10     2177.64     1976.34     64.17 o 
  -1   0  10     1797.71     1386.00     51.33 o 
   0   0  10     4256.94     4602.36     94.65 o 
   1   0  10       10.92        0.00      6.42 o 
   2   0  10      385.14      457.19     33.69 o 
   3   0  10       93.11       65.77     16.04 o 
   4   0  10      519.91      505.31     41.71 o 
   5   0  10      373.16      304.79     35.29 o 
   6   0  10       59.77       60.96     22.46 o 
   7   0  10      121.95      105.88     27.27 o 
  -8   1  10       74.06       88.54     21.66 o 
  -7   1  10      237.97      191.48     22.46 o 
  -6   1  10      362.62      328.74     25.50 o 
  -5   1  10      121.94      168.28     18.15 o 
  -4   1  10      455.65      415.18     24.65 o 
  -3   1  10      465.87      516.79     24.96 o 
  -2   1  10      557.70      464.31     22.10 o 
  -1   1  10      201.16      152.73     14.44 o 
   0   1  10     1067.26     1190.20     33.45 o 
   1   1  10      182.11      180.98     14.14 o 
   2   1  10      436.70      435.02     23.23 o 
   3   1  10       10.40       25.42      7.68 o 
   4   1  10      533.04      564.83     30.63 o 
   5   1  10      251.89      230.69     24.06 o 
   6   1  10      325.80      325.08     28.36 o 
   7   1  10       18.40        9.93     11.87 o 
  -8   2  10      102.95      110.09     19.83 o 
  -7   2  10      147.69      129.50     26.47 o 
  -6   2  10       75.17       83.43     14.62 o 
  -5   2  10      245.62      250.20     20.78 o 
  -4   2  10        9.74        2.74      5.40 o 
  -3   2  10     1306.52     1208.13     46.52 o 
  -2   2  10     2954.10     2824.88     53.80 o 
  -1   2  10     3338.25     3046.05     86.63 o 
   0   2  10       12.51       32.16      8.02 o 
   1   2  10      395.77      430.64     21.46 o 
   2   2  10      876.04     1030.10     44.92 o 
   3   2  10      115.39      148.66     12.90 o 
   4   2  10      259.88      282.33     33.69 o 
   5   2  10      467.25      457.88     32.08 o 
   6   2  10       57.63       27.27     12.32 o 
  -8   3  10        1.14        0.80     26.47 o 
  -7   3  10      164.07      136.35     20.42 o 
  -6   3  10      411.39      395.67     29.68 o 
  -5   3  10      180.93      195.92     25.67 o 
  -4   3  10     1241.91     1201.52     59.35 o 
  -3   3  10      874.95      809.22     43.31 o 
  -2   3  10     6990.07     6786.38     83.73 o 
  -1   3  10     4752.27     4391.27     64.39 o 
   0   3  10        3.93        0.00      4.54 o 
   1   3  10     6836.43     6890.12    100.26 o 
   2   3  10       31.86       40.10     10.02 o 
   3   3  10     3696.29     3850.98     59.92 o 
   4   3  10      154.99      187.69     27.27 o 
   5   3  10      298.95      267.54     24.65 o 
   6   3  10      293.98      302.69     32.89 o 
  -8   4  10       79.79       87.12     17.55 o 
  -7   4  10      150.41      168.54     20.96 o 
  -6   4  10      151.52      192.70     19.63 o 
  -5   4  10     1225.16     1234.99     44.71 o 
  -4   4  10       61.97       38.92     10.73 o 
  -3   4  10     1394.95     1542.10     42.43 o 
  -2   4  10       75.99      125.24     13.47 o 
  -1   4  10     1196.43     1262.02     34.25 o 
   0   4  10      373.39      407.16     28.07 o 
   1   4  10       69.80       70.58     10.02 o 
   2   4  10     2630.93     2719.83     55.73 o 
   3   4  10      206.46      247.30     15.98 o 
   4   4  10      117.30      142.49     18.49 o 
   5   4  10      314.06      402.65     43.31 o 
   6   4  10        4.29        0.00     14.44 o 
  -8   5  10       10.16        2.87     10.38 o 
  -7   5  10        2.28       18.72     11.87 o 
  -6   5  10       18.77       39.24     13.47 o 
  -5   5  10      112.72      139.68     14.12 o 
  -4   5  10      544.49      502.62     28.36 o 
  -3   5  10       22.76       18.63      7.31 o 
  -2   5  10     4363.73     4170.36     65.32 o 
  -1   5  10      578.52      626.77     30.48 o 
   0   5  10       20.74       32.65      7.31 o 
   1   5  10       73.72       76.83     10.02 o 
   2   5  10       54.36       95.63     11.87 o 
   3   5  10      526.05      471.60     23.82 o 
   4   5  10      220.23      261.57     23.23 o 
   5   5  10      151.07      137.96     27.27 o 
   6   5  10      572.20      641.67     59.35 o 
  -8   6  10       33.07       40.10     22.46 o 
  -7   6  10        3.83        1.27     10.43 o 
  -6   6  10      117.14      115.57     21.66 o 
  -5   6  10     1019.92      965.77     25.42 o 
  -4   6  10       87.49      117.57     15.28 o 
  -3   6  10     5034.39     5306.59    118.71 o 
  -2   6  10     6783.07     6830.11     84.26 o 
  -1   6  10     3969.41     3979.37     60.88 o 
   0   6  10     4042.27     4155.07     83.42 o 
   1   6  10      209.79      208.47     14.62 o 
   2   6  10     8655.89     8925.55     84.27 o 
   3   6  10      100.97      116.62     11.99 o 
   4   6  10     1546.06     1572.75     55.01 o 
   5   6  10      952.89      956.08     67.38 o 
   6   6  10      452.73      457.19     51.33 o 
  -8   7  10        0.26        0.00     17.65 o 
  -7   7  10        4.20       22.46     19.25 o 
  -6   7  10       62.42       29.05     10.02 o 
  -5   7  10       66.69       47.37      7.87 o 
  -4   7  10      768.47      739.32     25.47 o 
  -3   7  10      277.31      229.40     27.27 o 
  -2   7  10      390.09      454.32     22.35 o 
  -1   7  10      468.74      604.12     44.11 o 
   0   7  10        0.51        0.80      4.13 o 
   1   7  10      120.85       57.48     32.08 o 
   2   7  10        9.65       16.01      6.52 o 
   3   7  10       30.67       29.23      7.29 o 
   4   7  10       81.71       87.99     11.55 o 
   5   7  10      121.76      121.92     27.27 o 
   6   7  10      304.28      340.08     46.52 o 
  -7   8  10        8.29       32.08     22.46 o 
  -6   8  10      116.53      115.82     31.28 o 
  -5   8  10      442.62      459.38     18.48 o 
  -4   8  10      165.32      192.79     14.07 o 
  -3   8  10     3064.49     2939.49     60.97 o 
  -2   8  10       50.88       46.06      8.45 o 
  -1   8  10      958.68      937.41     62.56 o 
   0   8  10      190.24      167.41     15.24 o 
   1   8  10       20.64       21.46     14.44 o 
   2   8  10     2135.43     2198.34     41.95 o 
   3   8  10        3.12        8.44      6.15 o 
   4   8  10       76.57       83.80     11.04 o 
   5   8  10      396.37      389.86     31.96 o 
   6   8  10       20.76       52.94     25.67 o 
  -7   9  10      116.83      133.15     32.08 o 
  -6   9  10      414.04      466.81     48.13 o 
  -5   9  10      187.71      225.07     14.36 o 
  -4   9  10      726.98      726.01     27.56 o 
  -3   9  10      386.71      501.38     22.07 o 
  -2   9  10     1916.54     1945.86     72.19 o 
  -1   9  10     2504.80     2495.06     46.29 o 
   0   9  10        6.01        0.00      7.22 o 
   1   9  10     3022.92     3074.25     51.92 o 
   2   9  10      165.89      175.14     12.45 o 
   3   9  10      995.51     1005.50     31.31 o 
   4   9  10      194.31      222.89     16.71 o 
   5   9  10      621.70      635.99     40.26 o 
   6   9  10      460.29      470.02     54.54 o 
  -7  10  10       59.15      154.00     36.90 o 
  -6  10  10       33.65       43.31     22.46 o 
  -5  10  10        1.41       28.28     10.47 o 
  -4  10  10       62.91       79.56     12.32 o 
  -3  10  10       71.24      116.86     11.75 o 
  -2  10  10      286.11      335.14     22.10 o 
  -1  10  10      799.81      889.30     27.60 o 
   0  10  10        6.88        9.09      4.30 o 
   1  10  10       68.05       91.67     16.04 o 
   2  10  10        6.59       24.15      5.95 o 
   3  10  10       58.95       55.69     16.84 o 
   4  10  10       21.10       24.06     11.34 o 
   5  10  10       46.54       49.55     15.28 o 
   6  10  10       41.34       22.81     12.72 o 
  -7  11  10       77.21       99.46     28.88 o 
  -6  11  10      873.37      829.36     65.77 o 
  -5  11  10       25.76       43.11     11.11 o 
  -4  11  10      780.92      769.60     42.82 o 
  -3  11  10      659.75      717.19     27.44 o 
  -2  11  10      597.71      594.45     30.04 o 
  -1  11  10      628.28      571.08     40.10 o 
   0  11  10        4.25        6.42      9.63 o 
   1  11  10     1098.90     1068.38     57.75 o 
   2  11  10        3.17       12.33     10.43 o 
   3  11  10      548.14      598.30     34.58 o 
   4  11  10       58.36       75.66     15.76 o 
   5  11  10      117.04      130.83     20.32 o 
  -7  12  10      146.75      181.27     35.29 o 
  -6  12  10      556.39      728.29     62.56 o 
  -5  12  10      850.63      767.69     31.56 o 
  -4  12  10      324.23      292.14     24.16 o 
  -3  12  10      282.02      280.31     18.43 o 
  -2  12  10        2.79       31.06      7.99 o 
  -1  12  10      218.07      303.19     30.48 o 
   0  12  10       35.16       54.54     16.04 o 
   1  12  10       17.69        6.42     12.83 o 
   2  12  10     1183.68     1162.82     44.24 o 
   3  12  10       65.34       90.26     16.04 o 
   4  12  10      190.00      212.02     32.08 o 
   5  12  10       43.71       54.86     19.25 o 
  -6  13  10       61.73       81.81     28.88 o 
  -5  13  10       48.51       67.38     12.33 o 
  -4  13  10      366.93      369.71     21.83 o 
  -3  13  10      603.27      578.70     22.20 o 
  -2  13  10     1036.52     1018.02     33.02 o 
  -1  13  10      993.32      951.93     39.02 o 
   0  13  10      867.81      830.96     51.33 o 
   1  13  10      353.07      385.00     36.90 o 
   2  13  10        9.31       13.42     10.73 o 
   3  13  10       85.82       97.09     16.42 o 
   4  13  10      337.97      270.51     26.64 o 
   5  13  10        0.16       17.65     12.32 o 
  -6  14  10       37.16       70.58     25.67 o 
  -5  14  10      139.73      127.43     15.30 o 
  -4  14  10       30.58       22.70      8.23 o 
  -3  14  10      235.59      207.44     14.15 o 
  -2  14  10      439.07      488.28     34.64 o 
  -1  14  10      327.35      423.37     27.27 o 
   0  14  10      141.84      134.75     22.46 o 
   1  14  10        6.23       28.88     16.04 o 
   2  14  10       34.21       31.36     11.17 o 
   3  14  10      198.49      250.41     23.82 o 
   4  14  10      140.73      172.32     28.88 o 
   5  14  10      662.53      658.91     44.19 o 
  -6  15  10      635.93      680.17     60.96 o 
  -5  15  10      118.08      132.02     15.42 o 
  -4  15  10     1326.18     1327.49     62.57 o 
  -3  15  10      121.59      157.66     14.82 o 
  -2  15  10     1399.43     1448.72     57.89 o 
  -1  15  10     1384.55     1383.60     38.62 o 
   0  15  10      119.47      145.98     24.06 o 
   1  15  10     2912.87     2807.30     99.46 o 
   2  15  10       18.16        9.12      8.86 o 
   3  15  10     3079.52     3156.59    182.88 o 
   4  15  10        2.11       10.27     11.17 o 
  -5  16  10       33.03       46.80     11.55 o 
  -4  16  10       89.18       94.26     12.90 o 
  -3  16  10       68.86       87.89     12.37 o 
  -2  16  10       22.03       13.80      7.18 o 
  -1  16  10       13.62        2.20      7.29 o 
   0  16  10      174.67      219.77     30.48 o 
   1  16  10        2.28        1.60     12.83 o 
   2  16  10      540.49      517.54     32.19 o 
   3  16  10      261.99      228.93     23.74 o 
   4  16  10       84.88       76.63     17.55 o 
  -5  17  10        9.52       14.16      9.44 o 
  -4  17  10      180.70      173.61     17.46 o 
  -3  17  10      453.08      533.74     23.36 o 
  -2  17  10     1724.09     1649.68     39.70 o 
  -1  17  10     1639.09     1644.56     43.51 o 
   0  17  10     1008.70     1082.81     62.56 o 
   1  17  10     1543.25     1535.19     77.00 o 
   2  17  10       57.81       84.65     16.90 o 
   3  17  10      340.30      348.92     29.49 o 
  -4  18  10        0.20        4.75      7.68 o 
  -3  18  10      739.71      727.94     31.63 o 
  -2  18  10      391.11      348.10     19.37 o 
  -1  18  10      491.64      491.80     26.88 o 
   0  18  10     1152.48      938.44     59.35 o 
   1  18  10       36.66       35.29     16.04 o 
   2  18  10     2073.10     2021.67     63.40 o 
   3  18  10       16.07       13.85     12.32 o 
  -4  19  10       21.59       52.76     15.03 o 
  -3  19  10        3.02       23.71     12.72 o 
  -2  19  10       56.42       58.71     14.14 o 
  -1  19  10        6.09       10.50      8.84 o 
   0  19  10       56.10       20.85     10.21 o 
   1  19  10        4.95       14.44     16.04 o 
   2  19  10       52.54       73.79     24.06 o 
  -3  20  10      203.84      219.77     36.90 o 
  -2  20  10      125.09      112.26     18.49 o 
  -1  20  10      220.67      222.03     25.67 o 
   0  20  10       26.58       31.85     11.55 o 
   1  20  10       23.77       11.99     10.93 o 
  -1  21  10      165.59      162.85     23.07 o 
   0  21  10        2.04        4.81     14.44 o 
  -8   1  11      266.92      283.91     27.77 o 
  -7   1  11       98.90      100.34     17.34 o 
  -6   1  11     1613.29     1596.47     55.55 o 
  -5   1  11      131.06      184.34     19.83 o 
  -4   1  11     1538.47     1458.07     45.93 o 
  -3   1  11      861.25      957.50     35.11 o 
  -2   1  11     4450.36     4545.92     87.43 o 
  -1   1  11      858.83      853.04     30.04 o 
   0   1  11      245.82      232.78     15.88 o 
   1   1  11     2650.90     2216.96     51.60 o 
   2   1  11        6.56        4.52      6.16 o 
   3   1  11      562.85      645.02     30.63 o 
   4   1  11      114.11      108.80     12.57 o 
   5   1  11      407.75      425.59     30.56 o 
   6   1  11      512.79      493.50     35.16 o 
  -8   2  11      293.89      304.37     29.43 o 
  -7   2  11       24.53        4.15     11.23 o 
  -6   2  11      332.00      296.42     27.27 o 
  -5   2  11      502.61      562.99     25.61 o 
  -4   2  11      476.48      509.25     27.15 o 
  -3   2  11     1020.67     1084.80     36.85 o 
  -2   2  11      121.26      150.55     14.14 o 
  -1   2  11      211.63      218.67     17.65 o 
   0   2  11       34.47       68.73     22.46 o 
   1   2  11        8.43        7.00      6.16 o 
   2   2  11      936.91      751.68     31.18 o 
   3   2  11      145.23      121.74     14.14 o 
   4   2  11      235.81      280.00     19.11 o 
   5   2  11      167.42      226.19     33.69 o 
   6   2  11       90.01      114.33     23.26 o 
  -8   3  11        2.48       13.56     11.17 o 
  -7   3  11       24.99       28.88      9.59 o 
  -6   3  11        0.10       16.63     11.23 o 
  -5   3  11       85.65       80.43     11.71 o 
  -4   3  11        5.51       16.50      7.70 o 
  -3   3  11      521.75      531.58     26.02 o 
  -2   3  11       46.30       61.45     10.21 o 
  -1   3  11     2504.95     2379.27     49.87 o 
   0   3  11      272.31      289.31     18.04 o 
   1   3  11       39.86       20.47     19.25 o 
   2   3  11       57.43       46.91     10.02 o 
   3   3  11      189.83      183.88     19.18 o 
   4   3  11      113.70      152.65     14.59 o 
   5   3  11       59.71       70.58     24.06 o 
   6   3  11       73.02       81.81     27.27 o 
  -8   4  11       29.03       28.55     10.68 o 
  -7   4  11      139.30      115.30     17.73 o 
  -6   4  11       59.15       56.04     15.24 o 
  -5   4  11      414.41      440.95     23.04 o 
  -4   4  11        0.25        9.63     11.23 o 
  -3   4  11      814.31      738.02     31.05 o 
  -2   4  11     5273.84     5251.31     77.40 o 
  -1   4  11     1500.67     1522.61     39.97 o 
   0   4  11     3607.56     3234.44     58.69 o 
   1   4  11      857.53      931.79     31.96 o 
   2   4  11     4814.11     4556.81     75.37 o 
   3   4  11      304.50      275.79     17.40 o 
   4   4  11      237.31      262.53     18.85 o 
   5   4  11     1224.20     1279.23     53.87 o 
   6   4  11       34.22       81.81     25.67 o 
  -8   5  11        8.26       13.57     13.47 o 
  -7   5  11       43.65       39.65     11.55 o 
  -6   5  11      805.36      859.15     41.11 o 
  -5   5  11      124.59      119.68     13.56 o 
  -4   5  11     2144.71     2040.50     80.21 o 
  -3   5  11        0.41        6.91     14.44 o 
  -2   5  11     7578.86     7450.57    148.39 o 
  -1   5  11      935.05      973.24     31.96 o 
   0   5  11     1059.89     1127.01     34.25 o 
   1   5  11     2477.42     2326.90     58.55 o 
   2   5  11        6.15       11.63      9.63 o 
   3   5  11     2279.35     2269.37     47.80 o 
   4   5  11      225.70      265.30     18.34 o 
   5   5  11     1332.91     1388.01     56.72 o 
   6   5  11      207.36      336.88     44.92 o 
  -8   6  11        9.91        0.00     20.85 o 
  -7   6  11       62.38       39.38     24.06 o 
  -6   6  11        7.57        9.45     16.04 o 
  -5   6  11      415.01      412.45     21.94 o 
  -4   6  11      207.70      170.73     17.55 o 
  -3   6  11      139.93      133.65     13.88 o 
  -2   6  11      475.83      491.17     23.90 o 
  -1   6  11        7.66       16.50      9.63 o 
   0   6  11      441.36      615.41     25.43 o 
   1   6  11      149.57      131.34     16.04 o 
   2   6  11      334.41      356.18     21.20 o 
   3   6  11       69.87       71.66     15.63 o 
   4   6  11       22.65       14.31      7.29 o 
   5   6  11       17.87       35.29     16.90 o 
   6   6  11       15.32       11.23     20.85 o 
  -7   7  11        5.55        0.00     14.44 o 
  -6   7  11       12.50       22.28     16.04 o 
  -5   7  11        2.32       10.30      8.92 o 
  -4   7  11       41.84       12.94      8.45 o 
  -3   7  11      464.25      479.65     38.50 o 
  -2   7  11     4074.23     4096.46     68.19 o 
  -1   7  11     6446.99     6709.72     82.87 o 
   0   7  11     4349.40     4321.96     65.10 o 
   1   7  11     7003.14     6827.15     85.15 o 
   2   7  11      145.82      211.94     16.91 o 
   3   7  11     1069.06     1056.35     32.81 o 
   4   7  11      192.41      184.56     24.56 o 
   5   7  11      707.13      788.48     35.74 o 
   6   7  11      582.79      649.79     43.10 o 
  -7   8  11        5.22       33.69     20.85 o 
  -6   8  11        0.74       14.36     13.64 o 
  -5   8  11        6.74        6.18      6.02 o 
  -4   8  11       62.82      110.93     15.76 o 
  -3   8  11      194.65      160.42     25.67 o 
  -2   8  11      461.67      410.20     27.27 o 
  -1   8  11     1092.76     1067.24     33.13 o 
   0   8  11     1200.02     1211.02     67.38 o 
   1   8  11       14.98       27.81     10.43 o 
   2   8  11      295.12      253.50     18.08 o 
   3   8  11      189.77      188.71     14.37 o 
   4   8  11      103.50      107.02     16.15 o 
   5   8  11      429.38      494.05     27.14 o 
   6   8  11       54.78       58.47     17.55 o 
  -7   9  11      132.48       59.35     22.46 o 
  -6   9  11      905.44      874.27     64.17 o 
  -5   9  11      227.72      222.15     14.56 o 
  -4   9  11     1043.79     1099.64     34.16 o 
  -3   9  11        4.15        0.00     11.23 o 
  -2   9  11       49.60       60.13     10.38 o 
  -1   9  11       54.78       58.68     14.44 o 
   0   9  11       82.49       74.26      9.47 o 
   1   9  11      148.62      163.53     13.35 o 
   2   9  11      104.56       70.58      9.47 o 
   3   9  11       89.30       83.82     11.06 o 
   4   9  11      187.80      164.77     20.78 o 
   5   9  11       36.69       56.95     17.01 o 
  -7  10  11      533.25      583.92     59.35 o 
  -6  10  11       10.32        0.00     16.04 o 
  -5  10  11     2153.66     2139.56     59.08 o 
  -4  10  11       67.20       86.08     12.57 o 
  -3  10  11     2163.95     2072.13     46.14 o 
  -2  10  11     1660.58     1562.46     70.58 o 
  -1  10  11     1429.00     1396.83     64.17 o 
   0  10  11      439.99      492.97     21.36 o 
   1  10  11      152.15      186.33     13.60 o 
   2  10  11     1276.36     1135.75     64.17 o 
   3  10  11        0.67       15.11     10.73 o 
   4  10  11      470.80      486.54     33.97 o 
   5  10  11      289.81      339.06     30.56 o 
  -7  11  11      405.99      537.40     59.35 o 
  -6  11  11      721.09      704.23     60.96 o 
  -5  11  11      359.45      382.68     22.88 o 
  -4  11  11      603.99      626.94     27.35 o 
  -3  11  11       56.70       92.92     12.79 o 
  -2  11  11     1478.01     1389.21     65.77 o 
  -1  11  11      359.86      391.01     18.69 o 
   0  11  11        3.16       11.23     12.83 o 
   1  11  11      404.10      324.04     33.69 o 
   2  11  11        8.94        3.21      9.07 o 
   3  11  11      249.04      226.43     28.07 o 
   4  11  11       64.96       62.37     16.84 o 
   5  11  11      167.35      185.22     23.82 o 
  -6  12  11       59.07       48.13     22.46 o 
  -5  12  11        0.17       26.16     10.10 o 
  -4  12  11      143.02      130.60     13.56 o 
  -3  12  11      184.89      174.23     22.54 o 
  -2  12  11       28.01       17.36      9.59 o 
  -1  12  11       51.60       60.96     16.04 o 
   0  12  11      124.82      121.92     22.46 o 
   1  12  11        6.80        0.00     11.23 o 
   2  12  11        7.17        0.00      8.86 o 
   3  12  11        2.14        4.15      9.59 o 
   4  12  11        2.15       28.14     13.47 o 
   5  12  11        0.30       28.82     15.76 o 
  -6  13  11      265.25      291.96     40.10 o 
  -5  13  11        5.05       10.16      9.26 o 
  -4  13  11      373.18      384.64     22.69 o 
  -3  13  11       25.76       16.17      7.99 o 
  -2  13  11     1515.66     1493.62     40.75 o 
  -1  13  11      106.33      117.10     22.46 o 
   0  13  11       21.14       16.04     12.83 o 
   1  13  11      125.18      165.23     25.67 o 
   2  13  11       53.33       27.44     12.03 o 
   3  13  11       41.80       42.27     13.01 o 
   4  13  11      133.55      105.97     17.55 o 
   5  13  11       48.50       41.58     24.86 o 
  -6  14  11      321.82      372.17     46.52 o 
  -5  14  11      307.29      391.42     24.31 o 
  -4  14  11       77.77      108.89     13.83 o 
  -3  14  11      609.56      564.21     22.81 o 
  -2  14  11      177.96      202.69     16.34 o 
  -1  14  11      371.79      404.25     38.50 o 
   0  14  11      793.05      885.50     56.15 o 
   1  14  11       73.63       67.38     19.25 o 
   2  14  11     1123.83     1142.17     67.38 o 
   3  14  11        4.00        9.03     10.38 o 
   4  14  11      508.79      496.73     36.25 o 
  -5  15  11       81.65       90.28     14.18 o 
  -4  15  11        9.77       16.63     12.34 o 
  -3  15  11      122.37      141.28     12.37 o 
  -2  15  11       79.14       98.77     13.69 o 
  -1  15  11       13.28       12.83     11.23 o 
   0  15  11       64.68       19.25     11.23 o 
   1  15  11       90.20      101.06     24.06 o 
   2  15  11       14.73       86.63     24.06 o 
   3  15  11        4.20       20.71     12.32 o 
   4  15  11       43.33       48.93     14.44 o 
  -5  16  11      456.13      454.88     27.03 o 
  -4  16  11       95.50       64.00     11.71 o 
  -3  16  11     1376.04     1392.35     36.64 o 
  -2  16  11     1770.45     1752.41     48.62 o 
  -1  16  11     1407.25     1313.07     47.60 o 
   0  16  11     2750.59     2815.32    102.67 o 
   1  16  11       48.15       57.75     19.25 o 
   2  16  11     3044.41     3174.65    115.50 o 
   3  16  11       41.25       49.19     15.03 o 
  -5  17  11       54.44       57.92     11.29 o 
  -4  17  11      288.76      253.99     26.21 o 
  -3  17  11       37.86       37.68      9.37 o 
  -2  17  11      447.41      445.53     22.00 o 
  -1  17  11       62.08       91.12     16.33 o 
   0  17  11        6.52       38.50     16.04 o 
   1  17  11       39.50       35.29     19.25 o 
   2  17  11       15.79       33.69     20.85 o 
   3  17  11       38.63       42.60     19.25 o 
  -4  18  11       43.51       28.10      8.95 o 
  -3  18  11        5.20       10.81     11.06 o 
  -2  18  11       40.84       59.49      9.63 o 
  -1  18  11        9.30        3.48      7.76 o 
   0  18  11        0.43        0.00     11.23 o 
   1  18  11       38.80       62.56     22.46 o 
   2  18  11      368.40      450.77     48.13 o 
  -3  19  11       35.81       47.03     10.47 o 
  -2  19  11      756.35      714.99     33.54 o 
  -1  19  11      742.59      759.38     34.97 o 
   0  19  11      336.31      295.17     35.29 o 
   1  19  11     1305.72     1211.15     73.79 o 
   2  19  11       30.83       52.94     20.85 o 
  -2  20  11       52.33       81.68     22.46 o 
  -1  20  11       41.32       58.65     12.88 o 
   0  20  11       72.61       27.68     27.27 o 
  -8   0  12       18.37       59.35     22.46 o 
  -7   0  12      304.71      346.50     41.71 o 
  -6   0  12       15.92       46.52     20.85 o 
  -5   0  12     3024.67     3136.15    104.27 o 
  -4   0  12     1083.94     1150.19     60.96 o 
  -3   0  12     5595.57     5653.09    123.52 o 
  -2   0  12     1207.60     1134.15     52.94 o 
  -1   0  12     1869.43     1636.25     60.96 o 
   0   0  12     1890.92     2114.29     70.58 o 
   1   0  12       36.02       49.73     12.83 o 
   2   0  12      103.48       62.56     14.44 o 
   3   0  12      263.19      261.48     30.48 o 
   4   0  12       26.66       22.46     14.44 o 
   5   0  12      680.30      667.33     54.54 o 
   6   0  12       35.42       56.15     22.46 o 
  -8   1  12       24.81       37.47     15.76 o 
  -7   1  12      582.51      564.89     38.50 o 
  -6   1  12      424.63      448.23     31.18 o 
  -5   1  12      627.91      637.37     28.08 o 
  -4   1  12      451.22      471.97     27.22 o 
  -3   1  12       22.37       42.65     10.21 o 
  -2   1  12     1567.95     1561.96     44.24 o 
  -1   1  12     1127.11     1131.41     35.72 o 
   0   1  12      752.43      751.73     30.04 o 
   1   1  12     1323.24     1251.35     40.26 o 
   2   1  12      111.43      120.90     14.44 o 
   3   1  12       24.32       33.59      9.59 o 
   4   1  12       15.27       16.61     10.43 o 
   5   1  12        7.11       28.01     12.68 o 
   6   1  12       32.21       21.66     12.48 o 
  -8   2  12      366.83      369.86     33.45 o 
  -7   2  12      296.34      289.32     27.22 o 
  -6   2  12      305.04      284.88     32.08 o 
  -5   2  12      958.88      969.17     33.93 o 
  -4   2  12        5.56        4.13      7.70 o 
  -3   2  12      398.16      401.24     23.82 o 
  -2   2  12      266.75      253.57     18.69 o 
  -1   2  12      251.39      240.17     16.42 o 
   0   2  12     2829.58     2689.46     56.58 o 
   1   2  12      600.65      558.29     27.22 o 
   2   2  12     1570.42     1534.82     49.73 o 
   3   2  12      190.66      201.92     35.29 o 
   4   2  12      679.83      634.38     35.61 o 
   5   2  12      157.94      166.14     17.17 o 
   6   2  12      264.86      266.22     28.29 o 
  -8   3  12       45.38       38.82     13.88 o 
  -7   3  12       97.69      156.48     45.72 o 
  -6   3  12      423.91      443.25     30.63 o 
  -5   3  12        3.26       29.63     10.73 o 
  -4   3  12      694.68      744.90     45.72 o 
  -3   3  12       30.80       24.06      7.94 o 
  -2   3  12     3622.03     3602.14     66.18 o 
  -1   3  12      256.49      238.64     16.90 o 
   0   3  12      832.27      791.81     31.05 o 
   1   3  12     1962.28     2009.64     57.75 o 
   2   3  12        3.44        8.48      8.02 o 
   3   3  12      332.99      305.80     22.60 o 
   4   3  12      217.14      206.63     17.84 o 
   5   3  12      800.62      803.66     34.54 o 
   6   3  12      567.02      544.85     48.93 o 
  -8   4  12       36.35       18.65     18.45 o 
  -7   4  12      148.76      153.03     19.83 o 
  -6   4  12      229.83      224.44     23.07 o 
  -5   4  12      262.24      271.74     24.37 o 
  -4   4  12        1.27        0.00      7.31 o 
  -3   4  12      940.04     1030.37     37.38 o 
  -2   4  12      576.54      520.16     37.70 o 
  -1   4  12      206.87      201.49     16.19 o 
   0   4  12      756.19      897.95     36.09 o 
   1   4  12       14.25       31.58     10.43 o 
   2   4  12     2113.16     2038.43     56.15 o 
   3   4  12        0.34        0.00      7.70 o 
   4   4  12      778.07      761.63     31.24 o 
   5   4  12      109.27      108.73     14.49 o 
   6   4  12       66.73       69.60     30.48 o 
  -7   5  12       16.05       30.33     12.32 o 
  -6   5  12       36.51       58.31     30.48 o 
  -5   5  12       36.52       13.97      9.59 o 
  -4   5  12       44.30       65.77     16.04 o 
  -3   5  12        8.15       27.45     25.67 o 
  -2   5  12      569.06      632.49     29.23 o 
  -1   5  12      176.97      168.72     14.62 o 
   0   5  12      645.93      539.02     25.35 o 
   1   5  12     1980.36     2105.38     76.20 o 
   2   5  12        5.16       15.87     11.23 o 
   3   5  12        9.00        6.74     10.43 o 
   4   5  12       31.92       28.15      9.37 o 
   5   5  12      106.56      138.98     16.47 o 
   6   5  12       93.19       84.00     14.49 o 
  -7   6  12       39.56       30.16     10.68 o 
  -6   6  12      153.38      168.96     19.25 o 
  -5   6  12      159.83      186.79     20.96 o 
  -4   6  12        7.70       12.83     11.23 o 
  -3   6  12     1092.67     1025.48     37.89 o 
  -2   6  12     1012.29      940.34     33.80 o 
  -1   6  12     2144.64     2061.59     48.56 o 
   0   6  12     5588.51     5599.35     79.01 o 
   1   6  12      368.92      351.72     39.30 o 
   2   6  12     7518.60     7564.94    100.57 o 
   3   6  12       18.67       19.96     19.25 o 
   4   6  12     1346.73     1231.91     40.21 o 
   5   6  12      691.22      654.69     31.81 o 
   6   6  12      255.67      270.95     22.88 o 
  -7   7  12       68.60       51.33     19.25 o 
  -6   7  12        2.62       20.45      9.89 o 
  -5   7  12        6.28        7.27      9.59 o 
  -4   7  12       43.99       21.95     18.45 o 
  -3   7  12       84.90      101.71     13.64 o 
  -2   7  12      299.06      229.54     17.34 o 
  -1   7  12      160.74      152.07     13.88 o 
   0   7  12        0.91       11.35      6.80 o 
   1   7  12       44.62       45.91      9.70 o 
   2   7  12       90.04       90.22     13.35 o 
   3   7  12      150.60      173.68     16.36 o 
   4   7  12       32.81       27.80      9.14 o 
   5   7  12       12.44       32.50     10.80 o 
  -7   8  12       76.02       81.81     27.27 o 
  -6   8  12      232.73      280.30     60.96 o 
  -5   8  12      173.87      193.25     22.46 o 
  -4   8  12        0.43        2.93      9.59 o 
  -3   8  12      106.24      101.06     19.25 o 
  -2   8  12      204.79      271.06     29.68 o 
  -1   8  12      184.95      199.23     20.85 o 
   0   8  12      602.25      565.40     26.47 o 
   1   8  12       99.28      155.51     15.40 o 
   2   8  12     1947.02     1910.58     49.70 o 
   3   8  12       97.88      119.57     12.62 o 
   4   8  12      567.79      550.68     27.08 o 
   5   8  12      222.57      235.94     28.07 o 
  -7   9  12       92.65       86.63     25.67 o 
  -6   9  12     1040.72     1050.73     70.58 o 
  -5   9  12       14.94       18.80     13.72 o 
  -4   9  12      646.73      728.14     37.99 o 
  -3   9  12      108.33      129.94     24.06 o 
  -2   9  12     2437.20     2494.43     54.34 o 
  -1   9  12      514.85      535.89     24.93 o 
   0   9  12      733.46      728.67     27.60 o 
   1   9  12     2238.47     2326.04     63.36 o 
   2   9  12      103.64       83.32     20.85 o 
   3   9  12      450.67      458.70     31.18 o 
   4   9  12      121.61       92.69     16.42 o 
   5   9  12      202.15      235.24     26.47 o 
  -7  10  12       27.64       96.25     28.88 o 
  -6  10  12      121.94      142.77     30.48 o 
  -5  10  12       53.74       47.69     11.24 o 
  -4  10  12       34.18       57.08     14.14 o 
  -3  10  12       33.51       72.19     20.85 o 
  -2  10  12        1.36        0.00     12.83 o 
  -1  10  12        1.41        9.09      7.17 o 
   0  10  12      151.14      182.74     14.23 o 
   1  10  12      104.36       75.40     17.65 o 
   2  10  12      460.19      498.90     43.31 o 
   3  10  12        0.15        9.73      8.86 o 
   4  10  12       30.70       36.90     13.61 o 
   5  10  12        0.70        6.42     12.48 o 
  -6  11  12      665.87      678.56     62.56 o 
  -5  11  12      271.59      248.22     19.05 o 
  -4  11  12     1055.62     1004.15     40.44 o 
  -3  11  12      141.48      177.14     20.32 o 
  -2  11  12     1381.25     1408.46     70.58 o 
  -1  11  12      175.51      145.98     24.06 o 
   0  11  12       11.23       17.65     14.44 o 
   1  11  12      826.27      869.46     56.15 o 
   2  11  12       53.91        8.02     11.23 o 
   3  11  12      235.33      186.05     21.46 o 
   4  11  12        3.95       10.10      9.59 o 
   5  11  12      373.61      398.24     41.71 o 
  -6  12  12       53.22       52.94     24.06 o 
  -5  12  12      701.81      721.91     31.54 o 
  -4  12  12        2.01        0.80      9.07 o 
  -3  12  12     1693.40     1722.40     71.39 o 
  -2  12  12      316.99      324.04     35.29 o 
  -1  12  12      302.31      308.00     33.69 o 
   0  12  12       35.56       54.54     17.65 o 
   1  12  12        1.26        0.00     12.83 o 
   2  12  12      230.98      259.88     33.69 o 
   3  12  12       96.46       94.97     16.42 o 
   4  12  12       40.19       50.53     14.75 o 
  -6  13  12       34.36       44.92     24.06 o 
  -5  13  12      112.47      133.25     15.80 o 
  -4  13  12      103.23      115.03     15.77 o 
  -3  13  12        1.68        0.00      7.29 o 
  -2  13  12      291.98      245.44     32.08 o 
  -1  13  12      914.97      776.42     52.94 o 
   0  13  12      321.99      370.56     40.10 o 
   1  13  12      782.36      763.58     56.15 o 
   2  13  12       99.74      120.31     24.06 o 
   3  13  12      515.84      522.56     35.11 o 
   4  13  12       14.18       15.35     21.66 o 
  -6  14  12      155.74      198.92     35.29 o 
  -5  14  12      277.89      299.15     21.26 o 
  -4  14  12       83.56       68.10     11.97 o 
  -3  14  12      223.36      263.90     19.13 o 
  -2  14  12      235.81      253.39     23.23 o 
  -1  14  12       37.46       35.29     14.44 o 
   0  14  12      390.05      368.96     36.90 o 
   1  14  12       32.67       12.83     12.83 o 
   2  14  12      417.15      530.98     49.73 o 
   3  14  12        0.35        0.00     12.03 o 
   4  14  12        6.59       13.88     13.64 o 
  -5  15  12        0.40        0.00      8.92 o 
  -4  15  12      742.54      804.05     34.20 o 
  -3  15  12      146.05      160.09     15.38 o 
  -2  15  12     2489.94     2419.62     84.22 o 
  -1  15  12      615.50      591.94     48.13 o 
   0  15  12      550.29      516.54     46.52 o 
   1  15  12     1141.58     1211.15     70.58 o 
   2  15  12        1.60       24.06     17.65 o 
   3  15  12      453.36      456.56     33.45 o 
  -5  16  12       82.31      112.25     15.30 o 
  -4  16  12       27.49       39.92      9.17 o 
  -3  16  12       60.87       64.35     12.97 o 
  -2  16  12       54.54       53.04     13.01 o 
  -1  16  12       55.52       52.81     11.87 o 
   0  16  12      214.04      192.50     28.88 o 
   1  16  12        0.14        0.00     14.44 o 
   2  16  12       10.22       40.10     19.25 o 
   3  16  12       17.56       27.62     12.72 o 
  -4  17  12       16.72        9.05      7.90 o 
  -3  17  12        4.35       13.85     19.04 o 
  -2  17  12      138.43      135.35     15.51 o 
  -1  17  12      227.24      240.13     32.08 o 
   0  17  12      128.54       97.85     20.85 o 
   1  17  12     1665.60     1668.34     86.63 o 
   2  17  12       78.51      102.67     27.27 o 
  -4  18  12        0.97        0.00      9.78 o 
  -3  18  12      478.25      457.97     26.54 o 
  -2  18  12      176.24      173.33     14.49 o 
  -1  18  12      567.10      502.10     49.73 o 
   0  18  12      442.66      354.52     40.10 o 
   1  18  12      103.90      121.92     27.27 o 
   2  18  12     1289.24     1374.77     81.81 o 
  -3  19  12        0.13        0.00      8.34 o 
  -2  19  12        9.29       26.34     10.27 o 
  -1  19  12       22.95       29.17     22.46 o 
   0  19  12        5.31        0.00     12.83 o 
   1  19  12        0.67        3.21     14.44 o 
  -8   1  13      139.76      186.88     24.88 o 
  -7   1  13      239.86      198.87     24.37 o 
  -6   1  13     1453.28     1622.18     57.21 o 
  -5   1  13      394.04      482.52     31.70 o 
  -4   1  13     1352.86     1387.07     47.64 o 
  -3   1  13       75.93       99.62     32.08 o 
  -2   1  13     3315.92     3217.16     77.80 o 
  -1   1  13     1425.01     1471.20     43.10 o 
   0   1  13      223.19      312.47     21.55 o 
   1   1  13     2173.02     2078.70     53.28 o 
   2   1  13       26.52       45.06     10.73 o 
   3   1  13      501.76      606.60     37.70 o 
   4   1  13       43.21       56.92     22.46 o 
   5   1  13      300.00      289.17     26.49 o 
   6   1  13       86.08       62.27     12.48 o 
  -7   2  13        4.80       21.29     12.32 o 
  -6   2  13      517.50      589.99     36.30 o 
  -5   2  13       83.93       97.52     16.90 o 
  -4   2  13       16.50        6.63      8.45 o 
  -3   2  13     1208.68     1219.60     49.73 o 
  -2   2  13      815.59      810.88     33.97 o 
  -1   2  13     1318.77     1277.47     40.16 o 
   0   2  13      417.32      424.85     24.37 o 
   1   2  13       11.35       35.28     16.84 o 
   2   2  13      782.74      793.05     34.58 o 
   3   2  13       75.77      101.29     14.75 o 
   4   2  13      136.94      145.35     19.83 o 
   5   2  13      297.98      304.89     36.90 o 
   6   2  13       11.76       10.31     16.04 o 
  -7   3  13       96.01       70.47     17.55 o 
  -6   3  13        6.93       17.99     13.01 o 
  -5   3  13        7.00       18.10     11.87 o 
  -4   3  13      216.31      228.62     20.42 o 
  -3   3  13      186.02      230.27     19.63 o 
  -2   3  13        0.06        7.91      8.45 o 
  -1   3  13       29.60       29.04      7.31 o 
   0   3  13       43.45       38.31      9.20 o 
   1   3  13      169.76      139.17     15.28 o 
   2   3  13       45.50       72.91     27.27 o 
   3   3  13       10.51        0.00      9.63 o 
   4   3  13       26.84       28.42     11.87 o 
   5   3  13       38.65       36.27     14.44 o 
   6   3  13        1.93        5.01     12.52 o 
  -7   4  13      212.69      253.93     25.35 o 
  -6   4  13      238.02      279.62     24.88 o 
  -5   4  13      469.08      509.03     32.31 o 
  -4   4  13      445.88      412.50     26.64 o 
  -3   4  13     2012.58     2016.57     54.41 o 
  -2   4  13       20.84       19.25      9.07 o 
  -1   4  13     1533.56     1352.07     41.79 o 
   0   4  13     1057.05     1137.74     38.37 o 
   1   4  13      319.16      432.29     24.65 o 
   2   4  13     3449.00     3512.86     72.17 o 
   3   4  13       12.77       12.17     10.43 o 
   4   4  13     1111.13     1180.67     48.62 o 
   5   4  13      482.12      517.52     29.14 o 
  -7   5  13       56.13       79.00     15.28 o 
  -6   5  13       20.20       19.57     10.68 o 
  -5   5  13       26.29       28.19     26.47 o 
  -4   5  13      164.37      192.55     18.49 o 
  -3   5  13      909.92     1030.50     39.51 o 
  -2   5  13     2932.69     3017.33     98.66 o 
  -1   5  13     2379.70     2283.69     54.13 o 
   0   5  13     1764.89     1808.98     47.72 o 
   1   5  13     4557.46     4585.97     77.38 o 
   2   5  13       76.51       77.94     13.64 o 
   3   5  13      745.38      806.42     36.54 o 
   4   5  13      147.96      174.31     20.78 o 
   5   5  13      748.78      699.52     33.80 o 
  -7   6  13        1.25        8.58     12.72 o 
  -6   6  13       23.41       37.24     12.72 o 
  -5   6  13      332.89      291.89     25.50 o 
  -4   6  13      184.73      176.46     25.67 o 
  -3   6  13      329.30      318.18     22.60 o 
  -2   6  13      225.11      248.10     18.69 o 
  -1   6  13      105.72      149.82     15.03 o 
   0   6  13        0.52        0.00      7.22 o 
   1   6  13       36.61       66.41     10.93 o 
   2   6  13       69.20       83.76     13.01 o 
   3   6  13       26.81       23.17     10.02 o 
   4   6  13       91.41      114.36     14.29 o 
   5   6  13        0.05        0.53      8.95 o 
  -7   7  13      240.54      231.00     40.10 o 
  -6   7  13      159.04      159.86     23.26 o 
  -5   7  13      294.79      343.31     27.77 o 
  -4   7  13      104.16       48.13     19.25 o 
  -3   7  13      204.89      189.51     18.04 o 
  -2   7  13       18.85       30.57     10.43 o 
  -1   7  13      149.29      166.91     33.69 o 
   0   7  13      119.61       70.22     10.68 o 
   1   7  13     2325.61     2458.42     56.27 o 
   2   7  13        3.55        8.98      8.01 o 
   3   7  13     1036.40     1091.73     63.36 o 
   4   7  13      372.81      426.94     24.53 o 
   5   7  13      378.66      377.53     32.31 o 
  -7   8  13      184.84      170.04     33.69 o 
  -6   8  13       60.42      121.60     17.73 o 
  -5   8  13      257.29      273.09     32.89 o 
  -4   8  13      186.00      164.05     19.18 o 
  -3   8  13        6.97       30.65     10.73 o 
  -2   8  13      284.15      340.25     22.35 o 
  -1   8  13      268.05      331.13     20.78 o 
   0   8  13      914.10      796.80     31.60 o 
   1   8  13      657.91      610.99     28.46 o 
   2   8  13     2375.07     2334.95     85.82 o 
   3   8  13       11.44       17.65      9.20 o 
   4   8  13      354.44      399.35     31.70 o 
   5   8  13       94.43      103.72     20.96 o 
  -7   9  13       13.08       14.44     20.85 o 
  -6   9  13        0.19        3.21     19.25 o 
  -5   9  13        0.76        4.35     11.55 o 
  -4   9  13      660.02      640.78     38.50 o 
  -3   9  13      251.06      243.83     32.08 o 
  -2   9  13     2744.63     2736.87     60.13 o 
  -1   9  13      656.12      689.59     38.50 o 
   0   9  13      266.74      311.32     19.58 o 
   1   9  13      622.92      686.53     31.28 o 
   2   9  13      226.03      272.71     33.69 o 
   3   9  13       85.02       59.35     22.46 o 
   4   9  13        1.41        7.22     11.34 o 
   5   9  13       35.21       39.78     16.90 o 
  -6  10  13      194.57      244.20     27.22 o 
  -5  10  13     1812.12     1792.38    141.97 o 
  -4  10  13        3.21        7.35     12.83 o 
  -3  10  13     5271.84     4916.78    134.75 o 
  -2  10  13      554.50      618.74     28.91 o 
  -1  10  13     2591.46     2436.89     54.24 o 
   0  10  13      737.08      649.69     49.73 o 
   1  10  13      200.19      229.40     28.88 o 
   2  10  13      706.04      739.52     54.54 o 
   3  10  13      113.96       89.83     24.06 o 
   4  10  13      217.61      239.95     25.50 o 
   5  10  13      382.99      338.42     32.31 o 
  -6  11  13      285.90      343.49     60.96 o 
  -5  11  13      192.85      228.49     24.37 o 
  -4  11  13      507.03      455.59     31.76 o 
  -3  11  13        8.34       54.54     20.85 o 
  -2  11  13      828.15      874.27     56.15 o 
  -1  11  13      670.39      718.67     51.33 o 
   0  11  13      826.42      673.75     49.73 o 
   1  11  13     1925.06     1854.42     85.02 o 
   2  11  13       68.98       44.92     17.65 o 
   3  11  13      270.57      251.85     35.29 o 
   4  11  13        5.94       28.68     14.14 o 
  -6  12  13        5.97       13.76     20.05 o 
  -5  12  13       10.67       14.70     16.04 o 
  -4  12  13        3.54        5.61     10.21 o 
  -3  12  13      104.70       92.19     16.42 o 
  -2  12  13       27.69       62.56     20.85 o 
  -1  12  13       44.31       38.50     16.04 o 
   0  12  13       84.98      120.31     24.06 o 
   1  12  13        4.55        1.60     16.04 o 
   2  12  13       19.00        1.60     12.83 o 
   3  12  13      109.22      110.69     27.27 o 
   4  12  13        3.26        0.00     10.38 o 
  -6  13  13      365.90      434.73     49.73 o 
  -5  13  13      164.13      217.69     19.13 o 
  -4  13  13      353.91      291.14     26.64 o 
  -3  13  13       48.68       54.10     22.46 o 
  -2  13  13      908.17      899.94     59.35 o 
  -1  13  13       13.45       20.85     17.65 o 
   0  13  13      122.59       80.21     19.25 o 
   1  13  13      196.54      205.33     33.69 o 
   2  13  13      101.08      113.90     25.67 o 
   3  13  13       54.49       12.83     16.04 o 
   4  13  13      132.31      136.89     28.07 o 
  -5  14  13      181.37      203.32     18.85 o 
  -4  14  13        3.77        0.00      8.84 o 
  -3  14  13      274.44      298.47     26.09 o 
  -2  14  13      174.99      213.35     32.08 o 
  -1  14  13      397.26      375.38     40.10 o 
   0  14  13      771.49      632.04     51.33 o 
   1  14  13       83.81       67.38     22.46 o 
   2  14  13      853.30      806.90     60.96 o 
   3  14  13        7.63       30.48     19.25 o 
  -5  15  13        2.60        8.40      9.17 o 
  -4  15  13        7.00        0.03      8.23 o 
  -3  15  13       49.47       66.67     14.75 o 
  -2  15  13        3.89        0.00     20.85 o 
  -1  15  13        8.89       22.46     17.65 o 
   0  15  13        0.19        0.00     11.23 o 
   1  15  13      119.60      133.15     27.27 o 
   2  15  13        0.10       22.46     19.25 o 
   3  15  13       29.92       20.85     14.44 o 
  -4  16  13      115.52      137.11     15.69 o 
  -3  16  13      665.92      611.31     37.99 o 
  -2  16  13       72.92       86.42     15.28 o 
  -1  16  13      909.95      928.81     62.56 o 
   0  16  13      848.36      734.71     57.75 o 
   1  16  13      438.45      476.44     48.13 o 
   2  16  13     1995.17     1865.65     96.25 o 
  -4  17  13       71.39       64.22     12.33 o 
  -3  17  13      185.92      201.17     22.60 o 
  -2  17  13      273.47      267.53     24.88 o 
  -1  17  13      437.91      434.82     30.48 o 
   0  17  13       92.23       51.33     19.25 o 
   1  17  13      540.56      550.23     54.54 o 
   2  17  13       27.66       46.52     22.46 o 
  -3  18  13       60.32       71.28     12.21 o 
  -2  18  13      191.96      238.37     19.66 o 
  -1  18  13       71.65       86.63     24.06 o 
   0  18  13       38.09       24.06     14.44 o 
   1  18  13        2.51       16.04     19.25 o 
  -2  19  13      211.90      179.61     23.07 o 
  -1  19  13       25.76       12.83     14.44 o 
   0  19  13       55.98       48.13     14.44 o 
  -7   0  14      239.79      258.27     38.50 o 
  -6   0  14       51.31       72.19     22.46 o 
  -5   0  14     2116.23     2046.92     89.83 o 
  -4   0  14     1480.96     1430.92     70.58 o 
  -3   0  14     6273.11     6209.74    137.96 o 
  -2   0  14     5495.39     5478.24    125.13 o 
  -1   0  14     5328.95     5359.53    120.31 o 
   0   0  14     3675.03     3697.61    102.67 o 
   1   0  14     2500.00     2481.65     85.02 o 
   2   0  14     2959.52     3139.36     99.46 o 
   3   0  14       72.83       40.10     16.04 o 
   4   0  14      278.27      290.35     36.90 o 
   5   0  14      427.77      429.92     44.92 o 
  -7   1  14      332.47      362.55     31.18 o 
  -6   1  14       77.54      117.06     20.85 o 
  -5   1  14     1309.77     1349.01     51.60 o 
  -4   1  14      203.57      219.01     26.47 o 
  -3   1  14     1404.25     1395.68    100.26 o 
  -2   1  14      140.54      133.88     15.28 o 
  -1   1  14      567.79      518.71     26.64 o 
   0   1  14       15.62        9.17      8.82 o 
   1   1  14      622.65      534.86     29.49 o 
   2   1  14       35.28       48.06     13.01 o 
   3   1  14       87.46      103.71     16.42 o 
   4   1  14        7.13        0.00     10.02 o 
   5   1  14        1.91        4.81     19.25 o 
  -7   2  14      340.25      327.07     29.92 o 
  -6   2  14      767.72      809.90     43.10 o 
  -5   2  14      897.14      864.65     60.96 o 
  -4   2  14      608.01      619.58     39.30 o 
  -3   2  14     1293.37     1341.00     64.17 o 
  -2   2  14      296.38      256.66     23.26 o 
  -1   2  14      186.25      204.54     18.04 o 
   0   2  14       62.99       78.37     15.24 o 
   1   2  14      153.15      166.46     24.86 o 
   2   2  14      350.04      352.15     24.37 o 
   3   2  14       24.11       34.33     11.17 o 
   4   2  14       93.20       64.46     15.24 o 
   5   2  14        0.59        7.01     10.73 o 
  -7   3  14       19.12       23.43     12.72 o 
  -6   3  14      191.59      205.05     23.07 o 
  -5   3  14        0.90       24.86     22.46 o 
  -4   3  14      462.90      383.65     26.09 o 
  -3   3  14      704.55      680.28     32.84 o 
  -2   3  14     1206.04     1190.80     41.92 o 
  -1   3  14      698.89      758.20     44.92 o 
   0   3  14      447.83      436.98     26.02 o 
   1   3  14     3810.32     3502.39     71.86 o 
   2   3  14       14.82       34.90      8.86 o 
   3   3  14      429.06      408.37     27.77 o 
   4   3  14      475.66      465.00     31.70 o 
   5   3  14      507.52      468.75     35.11 o 
  -7   4  14      112.85      141.31     21.46 o 
  -6   4  14      136.86      121.45     18.04 o 
  -5   4  14      258.81      295.80     37.70 o 
  -4   4  14      305.16      307.10     45.72 o 
  -3   4  14      312.79      251.84     24.06 o 
  -2   4  14       17.33       42.78     11.87 o 
  -1   4  14      554.84      599.47     28.78 o 
   0   4  14      763.74      810.49     43.31 o 
   1   4  14      213.85      240.93     20.32 o 
   2   4  14      319.53      373.02     32.08 o 
   3   4  14        0.03        0.00      8.86 o 
   4   4  14      197.28      191.19     21.46 o 
   5   4  14       13.09       20.51     13.01 o 
  -7   5  14       59.23       79.33     17.55 o 
  -6   5  14      367.36      361.27     28.29 o 
  -5   5  14       71.02       60.28     16.84 o 
  -4   5  14       54.16       29.35      9.59 o 
  -3   5  14       43.60       39.77      9.59 o 
  -2   5  14       31.58       19.25      8.02 o 
  -1   5  14       20.50       23.53      8.45 o 
   0   5  14       53.13       47.93     16.04 o 
   1   5  14      828.87      820.77     34.94 o 
   2   5  14       16.83       10.16     15.24 o 
   3   5  14      461.58      426.95     29.68 o 
   4   5  14      103.33      113.20     18.04 o 
   5   5  14      150.49      170.14     23.23 o 
  -7   6  14        5.20       24.86     13.61 o 
  -6   6  14       91.21      112.53     15.07 o 
  -5   6  14       76.37      102.33     36.90 o 
  -4   6  14       61.63       33.69     16.04 o 
  -3   6  14        9.61       20.48      9.59 o 
  -2   6  14        1.84        6.54      7.31 o 
  -1   6  14       28.12       26.34     12.03 o 
   0   6  14      512.13      612.98     29.28 o 
   1   6  14      752.27      831.87     37.70 o 
   2   6  14     2560.78     2516.64     62.77 o 
   3   6  14        0.31        0.00      7.70 o 
   4   6  14     1632.30     1700.37     58.46 o 
   5   6  14      285.27      303.93     28.51 o 
  -7   7  14      288.08      250.25     41.71 o 
  -6   7  14      361.83      417.08     25.80 o 
  -5   7  14      156.11      140.71     19.83 o 
  -4   7  14       48.38       40.10     16.04 o 
  -3   7  14       12.87       16.84      9.07 o 
  -2   7  14       30.21       32.35      9.47 o 
  -1   7  14      105.35      137.62     18.45 o 
   0   7  14        9.02       11.23      7.17 o 
   1   7  14      416.45      418.69     25.05 o 
   2   7  14        6.42        3.70      7.31 o 
   3   7  14       88.96       73.87     16.04 o 
   4   7  14      121.67      148.58     18.89 o 
   5   7  14       60.61       88.23     27.27 o 
  -7   8  14      137.27      163.63     36.90 o 
  -6   8  14      327.89      331.38     24.74 o 
  -5   8  14      229.06      257.38     25.50 o 
  -4   8  14      209.63      224.58     32.08 o 
  -3   8  14      481.70      523.66     29.23 o 
  -2   8  14       27.62       36.40     28.88 o 
  -1   8  14      223.86      189.29     16.57 o 
   0   8  14       72.68      120.59     13.88 o 
   1   8  14      233.93      255.29     20.04 o 
   2   8  14      172.51      156.46     17.34 o 
   3   8  14       96.81      105.88     24.06 o 
   4   8  14      187.97      214.96     35.29 o 
   5   8  14      257.67      251.28     29.49 o 
  -6   9  14      822.85      868.78     47.64 o 
  -5   9  14        0.70        6.90     25.67 o 
  -4   9  14     1370.41     1359.82     80.21 o 
  -3   9  14      353.70      275.92     33.69 o 
  -2   9  14      983.69      936.64     77.80 o 
  -1   9  14     1017.36     1006.97     36.98 o 
   0   9  14      211.23      190.15     16.57 o 
   1   9  14     3121.56     3038.30    107.48 o 
   2   9  14       51.89       51.33     17.65 o 
   3   9  14     1117.21     1012.23     68.98 o 
   4   9  14       33.54       12.83     16.04 o 
  -6  10  14      374.86      327.67     30.56 o 
  -5  10  14      265.85      286.18     27.15 o 
  -4  10  14      193.97      141.98     18.69 o 
  -3  10  14       25.97       62.56     22.46 o 
  -2  10  14      261.80      231.38     19.25 o 
  -1  10  14       20.77       51.33     20.85 o 
   0  10  14      257.24      173.25     27.27 o 
   1  10  14       19.64       38.50     17.65 o 
   2  10  14       13.78        0.00     16.04 o 
   3  10  14        8.33        8.02     16.04 o 
   4  10  14       39.40       38.50     19.25 o 
  -6  11  14      366.38      360.82     32.31 o 
  -5  11  14      368.75      289.89     63.36 o 
  -4  11  14      551.19      540.89     72.99 o 
  -3  11  14       49.26       99.46     25.67 o 
  -2  11  14     1221.97     1126.13     65.77 o 
  -1  11  14      122.58      163.63     27.27 o 
   0  11  14      478.52      388.21     40.10 o 
   1  11  14      485.97      476.44     44.92 o 
   2  11  14       11.80        0.00     17.65 o 
   3  11  14        8.82       62.56     25.67 o 
   4  11  14       41.13       28.88     19.25 o 
  -6  12  14       86.73       89.34     18.49 o 
  -5  12  14      178.59      207.43     54.54 o 
  -4  12  14       64.93       48.96     12.72 o 
  -3  12  14     1095.67      973.73     64.17 o 
  -2  12  14      686.62      590.33     49.73 o 
  -1  12  14      997.34      899.94     59.35 o 
   0  12  14     1566.87     1652.29     83.42 o 
   1  12  14      255.43      221.38     33.69 o 
   2  12  14      660.22      561.46     52.94 o 
   3  12  14        0.85        0.00     19.25 o 
   4  12  14       93.58       99.46     25.67 o 
  -5  13  14       48.11       73.04     17.01 o 
  -4  13  14      210.13      187.41     21.92 o 
  -3  13  14      348.30      288.63     26.64 o 
  -2  13  14      268.90      287.15     36.90 o 
  -1  13  14      109.65      105.88     24.06 o 
   0  13  14       47.71       57.75     19.25 o 
   1  13  14       83.30      117.10     25.67 o 
   2  13  14       15.08       27.27     19.25 o 
   3  13  14      118.40      136.35     30.48 o 
  -5  14  14      204.75      197.67     23.74 o 
  -4  14  14       68.35       63.21     23.26 o 
  -3  14  14      759.86      763.03     41.92 o 
  -2  14  14      115.36       85.02     20.85 o 
  -1  14  14      226.19      253.46     33.69 o 
   0  14  14        1.90       19.25     17.65 o 
   1  14  14       42.52       64.17     24.06 o 
   2  14  14       75.90       44.92     19.25 o 
   3  14  14        8.84        1.60     16.04 o 
  -4  15  14      155.81      154.42     21.55 o 
  -3  15  14       98.33      100.68     17.55 o 
  -2  15  14      845.71      848.61     62.56 o 
  -1  15  14      774.19      717.06     57.75 o 
   0  15  14      602.90      527.77     48.13 o 
   1  15  14     1922.04     1838.38     93.04 o 
   2  15  14       64.32      105.88     28.88 o 
  -4  16  14        0.09        0.00     10.73 o 
  -3  16  14      168.95      144.73     20.32 o 
  -2  16  14        0.05       19.00     10.73 o 
  -1  16  14       27.08       41.71     19.25 o 
   0  16  14      105.33      107.48     24.06 o 
   1  16  14        0.32        0.00     14.44 o 
   2  16  14      210.43      235.81     36.90 o 
  -3  17  14       21.29       33.41     14.44 o 
  -2  17  14      154.76      182.93     21.55 o 
  -1  17  14       29.82       91.44     25.67 o 
   0  17  14        2.18        0.00     14.44 o 
   1  17  14      664.94      686.58     60.96 o 
  -2  18  14       15.29        9.03     10.73 o 
  -1  18  14      174.78      144.38     30.48 o 
   0  18  14      124.30       97.85     22.46 o 
  -7   1  15      113.01      201.00     24.88 o 
  -6   1  15      741.48      785.62     43.10 o 
  -5   1  15       36.14       36.76     12.72 o 
  -4   1  15     3064.02     2964.74     73.79 o 
  -3   1  15      169.89      158.31     36.09 o 
  -2   1  15     3725.36     3491.03     74.29 o 
  -1   1  15      647.68      637.52     31.18 o 
   0   1  15     1422.76     1428.26     55.34 o 
   1   1  15     3684.72     3923.29     79.96 o 
   2   1  15      129.30      116.75     20.05 o 
   3   1  15      574.84      580.21     51.33 o 
   4   1  15       17.09       34.68     11.87 o 
   5   1  15      410.51      456.46     34.03 o 
  -7   2  15        2.16       31.34     13.64 o 
  -6   2  15      653.56      692.60     40.79 o 
  -5   2  15       79.11      124.97     31.28 o 
  -4   2  15      355.77      315.56     36.90 o 
  -3   2  15      584.12      555.00     32.08 o 
  -2   2  15        5.77        8.82     16.84 o 
  -1   2  15       44.16       71.20     11.87 o 
   0   2  15     1064.45     1127.20     41.79 o 
   1   2  15       93.21      109.89     15.88 o 
   2   2  15      492.56      519.50     30.63 o 
   3   2  15      110.90      111.59     23.26 o 
   4   2  15      177.24      207.14     23.23 o 
   5   2  15      288.15      320.59     29.49 o 
  -7   3  15      387.51      357.85     30.81 o 
  -6   3  15      123.82      154.14     21.55 o 
  -5   3  15      399.48      362.54     41.71 o 
  -4   3  15       11.74        1.60     14.44 o 
  -3   3  15      130.82      150.95     17.01 o 
  -2   3  15      218.73      231.63     19.83 o 
  -1   3  15       33.55       35.31     10.02 o 
   0   3  15       16.67       12.43     16.04 o 
   1   3  15       86.95      133.84     16.42 o 
   2   3  15        0.51        0.00     10.02 o 
   3   3  15       11.63       14.62     10.02 o 
   4   3  15       39.26       23.82     11.17 o 
   5   3  15       31.49       46.76     15.28 o 
  -7   4  15        6.69       25.49     15.28 o 
  -6   4  15       18.72       38.43     14.38 o 
  -5   4  15      252.25      240.63     33.69 o 
  -4   4  15      102.23      151.04     18.69 o 
  -3   4  15      786.70      754.05     36.25 o 
  -2   4  15        2.80       18.85      8.86 o 
  -1   4  15      145.84      137.51     15.28 o 
   0   4  15      407.00      416.33     25.35 o 
   1   4  15      310.88      306.94     23.23 o 
   2   4  15      789.58      802.78     37.38 o 
   3   4  15       21.45       19.25     11.34 o 
   4   4  15      839.77      913.36     44.54 o 
   5   4  15       91.75      110.02     19.25 o 
  -7   5  15      208.05      223.77     25.79 o 
  -6   5  15      215.80      173.60     18.61 o 
  -5   5  15      314.24      296.91     27.27 o 
  -4   5  15      209.66      182.83     18.89 o 
  -3   5  15        2.03       21.66     10.21 o 
  -2   5  15      671.49      655.48     32.19 o 
  -1   5  15       57.63       77.19     22.46 o 
   0   5  15      714.24      643.68     31.60 o 
   1   5  15     2174.04     2175.91     59.83 o 
   2   5  15      163.74      162.65     19.63 o 
   3   5  15     1425.55     1514.61     54.31 o 
   4   5  15      108.22       96.80     17.55 o 
   5   5  15      534.39      562.06     38.37 o 
  -7   6  15       26.31       19.48     11.87 o 
  -6   6  15       55.93       46.75     10.49 o 
  -5   6  15       17.70       18.45     12.48 o 
  -4   6  15       76.29       55.19     12.72 o 
  -3   6  15       91.89       70.53     13.01 o 
  -2   6  15       46.36       52.21     11.87 o 
  -1   6  15      298.83      275.76     22.46 o 
   0   6  15        8.85       19.25     10.21 o 
   1   6  15      254.50      266.65     21.92 o 
   2   6  15      197.72      218.79     20.78 o 
   3   6  15        0.10        6.33      9.47 o 
   4   6  15        0.67       13.44     17.65 o 
  -7   7  15       77.01       99.46     28.88 o 
  -6   7  15       85.05      100.73     15.32 o 
  -5   7  15       23.89       25.03     22.46 o 
  -4   7  15      763.43      813.31     59.35 o 
  -3   7  15      128.56      152.39     20.05 o 
  -2   7  15      520.81      581.62     30.81 o 
  -1   7  15       22.89       16.84      8.86 o 
   0   7  15       15.03        5.92      7.31 o 
   1   7  15      207.30      271.74     21.93 o 
   2   7  15       33.10       59.99     11.87 o 
   3   7  15      231.05      195.30     20.04 o 
   4   7  15      166.77      139.56     30.48 o 
  -6   8  15      402.75      439.60     27.62 o 
  -5   8  15     1107.21     1120.23     51.60 o 
  -4   8  15       89.23       59.35     20.85 o 
  -3   8  15     1540.09     1451.44     49.29 o 
  -2   8  15        8.77        8.62     13.64 o 
  -1   8  15      153.48      125.25     14.62 o 
   0   8  15       15.63        4.49      8.01 o 
   1   8  15       53.46       37.15     11.23 o 
   2   8  15      145.22      218.17     32.08 o 
   3   8  15       36.39       24.06     17.65 o 
   4   8  15      381.38      356.13     43.31 o 
  -6   9  15       15.67       35.07     16.42 o 
  -5   9  15        1.38        0.00     21.66 o 
  -4   9  15       19.71       43.31     22.46 o 
  -3   9  15       47.39       21.57      9.47 o 
  -2   9  15      203.91      273.67     26.47 o 
  -1   9  15        4.90        6.51      9.63 o 
   0   9  15      555.13      593.54     49.73 o 
   1   9  15      669.60      806.90     59.35 o 
   2   9  15       73.33       30.48     19.25 o 
   3   9  15      136.02      160.42     32.08 o 
   4   9  15        1.92       22.46     22.46 o 
  -6  10  15       68.77       98.62     19.18 o 
  -5  10  15      406.41      401.04     32.90 o 
  -4  10  15      105.34      103.41     18.49 o 
  -3  10  15     2499.63     2207.34     96.25 o 
  -2  10  15     1198.66     1013.83     65.77 o 
  -1  10  15     2143.09     1912.17     86.63 o 
   0  10  15     2609.45     2451.17    101.06 o 
   1  10  15     1242.97     1254.46     73.79 o 
   2  10  15     2057.40     2244.23    101.06 o 
   3  10  15       40.45       44.92     22.46 o 
   4  10  15      574.51      555.04     57.75 o 
  -6  11  15       81.70       48.84     16.42 o 
  -5  11  15      284.73      324.95     30.04 o 
  -4  11  15      545.77      618.15     39.02 o 
  -3  11  15      194.42      141.17     30.48 o 
  -2  11  15      672.06      633.65     51.33 o 
  -1  11  15       73.45       41.71     19.25 o 
   0  11  15      122.18      136.35     28.88 o 
   1  11  15      297.77      332.06     43.31 o 
   2  11  15       20.68       19.25     14.44 o 
   3  11  15      362.44      336.88     43.31 o 
  -5  12  15       28.57       17.94     16.04 o 
  -4  12  15       46.07       13.98     11.55 o 
  -3  12  15      193.42      232.60     35.29 o 
  -2  12  15      141.31      133.15     28.88 o 
  -1  12  15        1.89       33.69     17.65 o 
   0  12  15       75.10       73.79     20.85 o 
   1  12  15      202.61      165.23     32.08 o 
   2  12  15       56.16       57.75     22.46 o 
   3  12  15       27.31       49.73     25.67 o 
  -5  13  15       20.06       50.07     29.68 o 
  -4  13  15      677.67      680.59     69.78 o 
  -3  13  15      111.60      101.06     27.27 o 
  -2  13  15     1067.07     1057.15     68.98 o 
  -1  13  15      512.65      498.90     48.13 o 
   0  13  15      471.14      463.60     46.52 o 
   1  13  15     1200.54     1304.19     78.60 o 
   2  13  15       96.62       72.19     24.06 o 
   3  13  15      112.09       93.04     27.27 o 
  -4  14  15       55.98       63.33     18.45 o 
  -3  14  15      554.57      545.29     36.85 o 
  -2  14  15        6.39        9.63     16.04 o 
  -1  14  15      216.17      162.02     28.88 o 
   0  14  15      155.69      128.33     28.88 o 
   1  14  15      156.92      179.67     32.08 o 
   2  14  15      540.62      697.81     60.96 o 
  -4  15  15       52.10       31.57     11.87 o 
  -3  15  15        5.45       17.33     10.68 o 
  -2  15  15       75.59       59.35     19.25 o 
  -1  15  15        1.33        0.00     12.83 o 
   0  15  15       25.99        0.00     16.04 o 
   1  15  15       21.44       24.06     19.25 o 
   2  15  15       77.18       83.42     25.67 o 
  -3  16  15      129.65      123.17     20.32 o 
  -2  16  15        2.24        0.00     10.38 o 
  -1  16  15        3.26        0.00     16.04 o 
   0  16  15      177.92      126.73     28.88 o 
   1  16  15       29.10       30.48     22.46 o 
  -2  17  15      477.46      525.40     36.85 o 
  -1  17  15      249.44      271.10     38.50 o 
   0  17  15      411.17      399.44     48.13 o 
  -7   0  16      279.02      357.73     44.92 o 
  -6   0  16        1.87        0.00     14.44 o 
  -5   0  16      763.39      728.29     57.75 o 
  -4   0  16      470.59      487.67     44.92 o 
  -3   0  16     7108.75     6702.22    154.00 o 
  -2   0  16     4665.83     4544.61    123.52 o 
  -1   0  16     6745.24     6224.18    142.77 o 
   0   0  16     8584.59     8510.12    168.44 o 
   1   0  16     5176.91     5240.82    134.75 o 
   2   0  16     4615.04     4520.55    129.94 o 
   3   0  16     1500.71     1405.25     75.40 o 
   4   0  16     2051.65     2226.59    101.06 o 
  -7   1  16       55.54       64.22     18.04 o 
  -6   1  16       48.22       11.06     10.73 o 
  -5   1  16      312.17      352.26     28.91 o 
  -4   1  16       17.57       18.81     28.88 o 
  -3   1  16     1096.43     1114.80     45.37 o 
  -2   1  16        4.10        2.50     13.64 o 
  -1   1  16     1569.11     1481.31     66.57 o 
   0   1  16      618.87      664.38     34.03 o 
   1   1  16      487.67      586.52     52.94 o 
   2   1  16     1376.50     1401.11     52.14 o 
   3   1  16        1.93       26.87     16.84 o 
   4   1  16      938.60      970.97     48.12 o 
  -7   2  16      127.95      120.96     20.32 o 
  -6   2  16      405.27      387.91     31.76 o 
  -5   2  16      424.21      443.33     31.76 o 
  -4   2  16      509.77      511.59     32.31 o 
  -3   2  16     1270.13     1158.60     46.47 o 
  -2   2  16      351.24      329.54     24.37 o 
  -1   2  16        4.28        0.00      8.86 o 
   0   2  16      232.40      278.97     22.60 o 
   1   2  16      741.18      648.73     34.58 o 
   2   2  16        8.34       25.13     10.02 o 
   3   2  16     1085.13      999.41     45.68 o 
   4   2  16      205.95      273.02     45.72 o 
  -7   3  16       74.96       56.20     16.42 o 
  -6   3  16       62.62       82.45     15.00 o 
  -5   3  16       14.06       25.87     13.47 o 
  -4   3  16      600.17      615.59     38.50 o 
  -3   3  16      404.61      454.26     33.69 o 
  -2   3  16     2558.23     2287.71    119.51 o 
  -1   3  16     1422.30     1455.09     49.25 o 
   0   3  16     2600.80     2619.20     66.18 o 
   1   3  16     2015.57     1997.04     59.48 o 
   2   3  16     1483.12     1484.53     52.66 o 
   3   3  16      858.54      898.84     43.57 o 
   4   3  16       47.51       31.06     14.14 o 
  -7   4  16       37.34       23.29     26.47 o 
  -6   4  16       69.96       93.46     13.51 o 
  -5   4  16       31.39       43.31     17.65 o 
  -4   4  16      184.11      139.10     18.04 o 
  -3   4  16      112.18      146.37     18.49 o 
  -2   4  16      387.56      431.76     28.09 o 
  -1   4  16       11.75       18.68      9.63 o 
   0   4  16        8.81        4.60      8.45 o 
   1   4  16        7.74       24.86     11.17 o 
   2   4  16      495.52      576.55     51.33 o 
   3   4  16      232.76      193.00     21.46 o 
   4   4  16      257.74      238.24     24.65 o 
  -6   5  16      130.64      116.79     15.32 o 
  -5   5  16      214.27      263.08     36.90 o 
  -4   5  16      282.06      311.50     25.35 o 
  -3   5  16      170.02      160.14     18.49 o 
  -2   5  16      188.22      176.17     18.69 o 
  -1   5  16      197.76      174.42     18.45 o 
   0   5  16      262.06      196.41     44.11 o 
   1   5  16       97.58      131.00     17.34 o 
   2   5  16       75.86       82.83     15.03 o 
   3   5  16       23.68       27.78     10.73 o 
   4   5  16      212.52      236.96     23.90 o 
  -6   6  16       60.86       87.19     13.41 o 
  -5   6  16       45.17       53.71     15.28 o 
  -4   6  16       46.65       36.58     17.65 o 
  -3   6  16     1030.89     1095.84     44.71 o 
  -2   6  16      214.90      209.89     19.63 o 
  -1   6  16        9.71        2.06      7.70 o 
   0   6  16      229.52      214.02     19.63 o 
   1   6  16       40.13       39.51     14.44 o 
   2   6  16      281.98      288.17     24.65 o 
   3   6  16       37.31       22.46     27.27 o 
   4   6  16      707.34      702.90     40.41 o 
  -6   7  16      159.02      165.90     18.34 o 
  -5   7  16      380.01      314.93     49.73 o 
  -4   7  16      467.44      476.56     30.56 o 
  -3   7  16      164.44      123.81     16.90 o 
  -2   7  16        8.91       50.62     32.89 o 
  -1   7  16        7.90       14.44     17.65 o 
   0   7  16        6.94       25.92     10.38 o 
   1   7  16       27.11       34.36      9.70 o 
   2   7  16      113.34      130.63     17.34 o 
   3   7  16       37.63        0.00     14.44 o 
   4   7  16      153.01       60.96     20.85 o 
  -6   8  16      157.37      139.18     33.69 o 
  -5   8  16        1.33        0.00     13.64 o 
  -4   8  16      307.55      266.29     36.90 o 
  -3   8  16      161.28      167.47     42.51 o 
  -2   8  16       55.86       32.99     25.67 o 
  -1   8  16        4.69        5.15     10.43 o 
   0   8  16      249.60      254.57     21.92 o 
   1   8  16        1.60        0.00     14.44 o 
   2   8  16      189.85      247.04     35.29 o 
   3   8  16       77.18      115.50     28.88 o 
   4   8  16      204.72      182.88     35.29 o 
  -6   9  16      214.38      217.27     36.09 o 
  -5   9  16        8.22        0.00     12.72 o 
  -4   9  16     1662.10     1509.52     85.02 o 
  -3   9  16      351.57      355.06     32.08 o 
  -2   9  16     3149.30     2947.61     91.44 o 
  -1   9  16      808.43      657.71     51.33 o 
   0   9  16     1374.00     1350.71     75.40 o 
   1   9  16     1496.49     1517.54     81.81 o 
   2   9  16      222.59      224.58     35.29 o 
   3   9  16      514.83      521.35     54.54 o 
  -5  10  16       81.27       76.21     17.01 o 
  -4  10  16      140.97      139.56     30.48 o 
  -3  10  16      201.49      253.46     36.90 o 
  -2  10  16       16.54       22.46     16.04 o 
  -1  10  16        0.66        0.00     19.25 o 
   0  10  16       61.99       51.33     16.04 o 
   1  10  16       76.24       96.25     24.06 o 
   2  10  16      100.65       94.65     27.27 o 
   3  10  16      147.72      131.54     32.08 o 
  -5  11  16       68.04       50.86     15.28 o 
  -4  11  16      193.83      199.55     24.96 o 
  -3  11  16        1.10        8.02     16.04 o 
  -2  11  16      424.57      381.79     41.71 o 
  -1  11  16       21.17       20.85     16.04 o 
   0  11  16      242.42      263.08     38.50 o 
   1  11  16      726.58      750.75     60.96 o 
   2  11  16       39.75       77.00     22.46 o 
   3  11  16      164.16      306.40     43.31 o 
  -5  12  16      315.69      311.85     30.56 o 
  -4  12  16       82.95       80.64     17.55 o 
  -3  12  16     1151.43     1214.36     77.00 o 
  -2  12  16      108.23      115.50     27.27 o 
  -1  12  16      758.28      811.71     60.96 o 
   0  12  16      847.01      763.58     60.96 o 
   1  12  16      494.26      505.31     51.33 o 
   2  12  16     1123.18     1078.00     75.40 o 
  -4  13  16       28.08       30.93     13.88 o 
  -3  13  16       40.73       62.56     24.06 o 
  -2  13  16       60.71       88.23     24.06 o 
  -1  13  16        6.88       19.25     19.25 o 
   0  13  16       84.77       73.79     27.27 o 
   1  13  16        2.82        4.81     19.25 o 
   2  13  16        1.89        9.63     17.65 o 
  -4  14  16      115.51      175.67     23.74 o 
  -3  14  16      302.23      262.70     93.04 o 
  -2  14  16      153.05      197.31     33.69 o 
  -1  14  16      263.95      243.83     36.90 o 
   0  14  16      196.57      237.42     36.90 o 
   1  14  16       75.44       93.04     25.67 o 
   2  14  16       57.20       33.69     19.25 o 
  -3  15  16      104.74      122.81     20.04 o 
  -2  15  16      158.72      123.52     27.27 o 
  -1  15  16        7.69       12.83     17.65 o 
   0  15  16      210.20      195.71     33.69 o 
   1  15  16      549.80      545.42     56.15 o 
  -2  16  16      147.99      157.21     32.08 o 
  -1  16  16      263.78      290.35     41.71 o 
   0  16  16       59.27       43.31     20.85 o 
  -6   1  17      184.73      185.42     19.08 o 
  -5   1  17       30.04       51.83     14.62 o 
  -4   1  17     1124.07     1195.56     56.15 o 
  -3   1  17      206.57      171.38     20.96 o 
  -2   1  17     2064.96     2132.47     62.89 o 
  -1   1  17      988.65      955.65     78.60 o 
   0   1  17     1514.75     1395.60     51.04 o 
   1   1  17     2372.63     2472.68     68.62 o 
   2   1  17      229.33      197.64     22.60 o 
   3   1  17     1077.38     1106.93     77.00 o 
   4   1  17       28.87       31.83     13.88 o 
  -6   2  17      166.87      199.10     19.41 o 
  -5   2  17       13.71       10.92     11.87 o 
  -4   2  17      327.86      350.22     27.77 o 
  -3   2  17      453.74      506.54     35.29 o 
  -2   2  17      131.43       97.39     32.08 o 
  -1   2  17      286.86      283.67     36.90 o 
   0   2  17      116.44      143.65     18.45 o 
   1   2  17      198.74      174.38     20.32 o 
   2   2  17      360.15      359.03     31.28 o 
   3   2  17       30.80       36.58     14.14 o 
   4   2  17      287.77      279.87     38.50 o 
  -6   3  17       40.76       41.75     12.21 o 
  -5   3  17      349.26      327.67     28.29 o 
  -4   3  17      233.15      181.67     30.48 o 
  -3   3  17      242.44      275.20     40.10 o 
  -2   3  17       13.18       29.68     12.48 o 
  -1   3  17      186.12      179.24     18.69 o 
   0   3  17      106.18      113.17     16.42 o 
   1   3  17       22.66       37.66     12.72 o 
   2   3  17       29.57       55.19     11.55 o 
   3   3  17       16.71        8.63     12.83 o 
   4   3  17        4.81        4.63     10.02 o 
  -6   4  17       60.84       68.88     13.59 o 
  -5   4  17       89.95       77.76     16.19 o 
  -4   4  17       57.35       46.27     16.84 o 
  -3   4  17     1160.65     1178.25     48.12 o 
  -2   4  17      567.95      551.23     32.31 o 
  -1   4  17      439.07      389.68     29.68 o 
   0   4  17      512.16      476.93     30.06 o 
   1   4  17      327.81      265.47     24.06 o 
   2   4  17      252.33      277.26     25.79 o 
   3   4  17        3.21        0.00     11.17 o 
   4   4  17      589.81      614.26     38.52 o 
  -6   5  17      127.86      159.24     28.07 o 
  -5   5  17       99.85      118.71     25.67 o 
  -4   5  17      392.96      410.98     60.16 o 
  -3   5  17      238.43      237.55     22.60 o 
  -2   5  17      128.55       93.55     14.62 o 
  -1   5  17        3.81        0.00      8.86 o 
   0   5  17       46.36       42.24     11.34 o 
   1   5  17      130.82      156.01     18.49 o 
   2   5  17       51.97       61.42     15.03 o 
   3   5  17      327.88      291.97     26.47 o 
   4   5  17       16.17       35.29     20.05 o 
  -6   6  17        1.66        2.41     11.34 o 
  -5   6  17        3.02        0.00     17.65 o 
  -4   6  17        7.96        8.73     10.02 o 
  -3   6  17       17.67       47.23     13.88 o 
  -2   6  17       60.67       50.50     11.87 o 
  -1   6  17        5.42        9.63      9.07 o 
   0   6  17        1.16        6.82      9.63 o 
   1   6  17        0.66        0.00      9.63 o 
   2   6  17       27.65       23.53     20.85 o 
   3   6  17       45.24       56.02     13.61 o 
  -6   7  17       15.84       15.92     12.13 o 
  -5   7  17       67.05       40.04     13.88 o 
  -4   7  17      152.36      166.51     21.20 o 
  -3   7  17        0.11       14.44     14.44 o 
  -2   7  17      540.15      609.98     34.25 o 
  -1   7  17      165.14      191.08     23.26 o 
   0   7  17      310.65      319.02     36.09 o 
   1   7  17      168.22      196.01     24.86 o 
   2   7  17       10.79        0.00     14.44 o 
   3   7  17       10.94       11.23     14.44 o 
  -6   8  17       58.20       36.90     15.88 o 
  -5   8  17      388.63      412.31     50.53 o 
  -4   8  17       28.26       41.71     20.85 o 
  -3   8  17     2373.46     2123.44    121.11 o 
  -2   8  17       93.50       93.04     15.40 o 
  -1   8  17     1466.54     1379.15     49.29 o 
   0   8  17      429.68      460.40     46.52 o 
   1   8  17        5.10        0.00     17.65 o 
   2   8  17        3.85        1.60     14.44 o 
   3   8  17      131.58      123.52     30.48 o 
  -5   9  17        0.22        0.00     16.84 o 
  -4   9  17       42.31       36.90     22.46 o 
  -3   9  17        4.32       10.38     10.38 o 
  -2   9  17      241.79      189.29     32.08 o 
  -1   9  17       61.67       44.92     16.04 o 
   0   9  17        2.17        0.00     14.44 o 
   1   9  17       24.92        4.81     17.65 o 
   2   9  17        0.67       16.04     16.04 o 
   3   9  17      267.98      229.40     38.50 o 
  -5  10  17      394.31      448.08     40.91 o 
  -4  10  17       16.29       24.06     19.25 o 
  -3  10  17     1414.58     1347.50     81.81 o 
  -2  10  17      139.30      162.02     28.88 o 
  -1  10  17     1178.88     1018.65     67.38 o 
   0  10  17     1633.52     1636.25     88.23 o 
   1  10  17     1214.18     1116.50     75.40 o 
   2  10  17     1322.37     1172.65     78.60 o 
   3  10  17      220.63      210.15     38.50 o 
  -5  11  17       67.03       46.52     14.23 o 
  -4  11  17      111.62      101.06     25.67 o 
  -3  11  17       14.82       33.69     17.65 o 
  -2  11  17      330.05      362.54     43.31 o 
  -1  11  17       31.61       68.98     20.85 o 
   0  11  17       20.49       11.23     17.65 o 
   1  11  17       92.25      152.40     33.69 o 
   2  11  17       31.43        0.00     20.85 o 
  -4  12  17        3.16        0.00     10.73 o 
  -3  12  17       32.98       48.13     24.06 o 
  -2  12  17        0.62        0.00     16.04 o 
  -1  12  17       32.79        9.63     14.44 o 
   0  12  17       27.95       59.35     19.25 o 
   1  12  17        0.29        0.00     14.44 o 
   2  12  17        4.95        0.00     20.85 o 
  -4  13  17      276.72      215.97     33.69 o 
  -3  13  17        3.91        8.02     16.04 o 
  -2  13  17      743.66      659.31     59.35 o 
  -1  13  17      261.79      267.90     38.50 o 
   0  13  17      590.75      484.46     52.94 o 
   1  13  17      924.05     1069.98     77.00 o 
  -3  14  17      125.15      149.19     30.48 o 
  -2  14  17        3.36        4.81     16.04 o 
  -1  14  17      171.62      205.33     35.29 o 
   0  14  17       76.93      115.50     30.48 o 
   1  14  17       67.71      110.69     28.88 o 
  -2  15  17        5.82       14.44     12.83 o 
  -1  15  17       15.77       32.08     16.04 o 
  -6   0  18      401.26      503.71     52.94 o 
  -5   0  18      510.96      614.40     54.54 o 
  -4   0  18      264.93      243.83     35.29 o 
  -3   0  18     1317.14     1390.81     75.40 o 
  -2   0  18      100.18       72.19     22.46 o 
  -1   0  18     1610.12     1713.25     80.21 o 
   0   0  18     1757.76     1677.96     81.81 o 
   1   0  18     1439.84     1498.29     78.60 o 
   2   0  18     1561.86     1743.73     86.63 o 
   3   0  18      476.36      471.63     49.73 o 
  -6   1  18        0.31        9.38     11.17 o 
  -5   1  18       74.00       74.74     16.42 o 
  -4   1  18        4.75        9.40     12.83 o 
  -3   1  18      255.22      230.08     23.23 o 
  -2   1  18       34.98       43.05     13.47 o 
  -1   1  18      149.44      140.87     18.69 o 
   0   1  18       94.80       90.35     15.76 o 
   1   1  18       90.34      133.49     19.18 o 
   2   1  18       72.63       74.28     14.62 o 
   3   1  18        6.12       18.45     13.61 o 
  -6   2  18        0.69        7.03     23.26 o 
  -5   2  18      241.18      300.27     28.29 o 
  -4   2  18       86.45       91.64     17.01 o 
  -3   2  18     1493.24     1336.44     74.59 o 
  -2   2  18      283.24      289.60     24.65 o 
  -1   2  18     1670.87     1586.04     55.55 o 
   0   2  18      907.35      998.77     44.71 o 
   1   2  18      339.93      426.10     30.56 o 
   2   2  18       61.18       47.29     13.01 o 
   3   2  18       64.57       39.24     20.05 o 
  -6   3  18       63.28       76.89     26.47 o 
  -5   3  18      307.83      250.87     36.90 o 
  -4   3  18      282.40      283.19     26.09 o 
  -3   3  18      312.33      291.61     26.49 o 
  -2   3  18      332.60      300.79     49.73 o 
  -1   3  18        2.21        0.00     10.38 o 
   0   3  18      188.40      210.60     21.92 o 
   1   3  18      710.09      758.84     40.16 o 
   2   3  18       38.04       32.99     13.01 o 
   3   3  18      450.69      491.99     35.11 o 
  -6   4  18        8.02        5.37     12.72 o 
  -5   4  18        0.45        4.01     10.21 o 
  -4   4  18       76.68       48.93     14.75 o 
  -3   4  18       80.15       80.29     17.55 o 
  -2   4  18      132.98      140.08     37.70 o 
  -1   4  18      176.19      163.00     23.26 o 
   0   4  18       67.37       76.16     14.14 o 
   1   4  18      213.36      205.55     22.69 o 
   2   4  18      162.12      193.90     52.94 o 
   3   4  18       27.77       36.16     13.47 o 
  -6   5  18        8.76        0.00     10.73 o 
  -5   5  18       22.05       49.73     24.06 o 
  -4   5  18      190.98      177.18     46.52 o 
  -3   5  18       13.68       12.19     19.25 o 
  -2   5  18      326.09      298.09     41.71 o 
  -1   5  18       92.32       78.40     16.84 o 
   0   5  18      230.31      285.54     25.35 o 
   1   5  18      135.28      157.57     18.89 o 
   2   5  18       10.09        0.00     20.85 o 
   3   5  18       13.42       23.23     24.86 o 
  -5   6  18       53.07       62.56     20.85 o 
  -4   6  18       74.64       70.76     16.42 o 
  -3   6  18      489.39      503.87     33.10 o 
  -2   6  18        2.87        3.61     12.03 o 
  -1   6  18      490.37      540.22     37.70 o 
   0   6  18      330.41      300.97     25.35 o 
   1   6  18       59.50       65.21     13.47 o 
   2   6  18        4.68        7.74     20.85 o 
   3   6  18       16.19       17.65     16.04 o 
  -5   7  18       11.80       48.13     22.46 o 
  -4   7  18      150.19      153.63     18.69 o 
  -3   7  18        3.09       16.04     15.24 o 
  -2   7  18      612.89      629.85     36.09 o 
  -1   7  18       38.21       58.39     13.35 o 
   0   7  18       56.01       61.34     13.88 o 
   1   7  18       96.12       88.23     25.67 o 
   2   7  18        1.04        0.00     20.85 o 
   3   7  18       26.14       17.65     14.44 o 
  -5   8  18        2.63       22.66     13.47 o 
  -4   8  18       11.83        0.00     17.65 o 
  -3   8  18       40.70       39.27     13.01 o 
  -2   8  18      140.83      119.72     28.88 o 
  -1   8  18       21.92       70.58     22.46 o 
   0   8  18       58.99      110.69     27.27 o 
   1   8  18       30.95       41.71     20.85 o 
   2   8  18      106.41      141.17     28.88 o 
  -5   9  18       89.04       94.13     23.26 o 
  -4   9  18      529.82      495.69     52.94 o 
  -3   9  18       25.62       52.94     22.46 o 
  -2   9  18     1474.97     1313.81     80.21 o 
  -1   9  18      650.04      535.79     51.33 o 
   0   9  18     1293.32     1201.52     78.60 o 
   1   9  18     1277.01     1215.96     80.21 o 
   2   9  18      189.05      121.92     30.48 o 
  -4  10  18        6.78        6.42     20.85 o 
  -3  10  18       91.13      142.77     32.08 o 
  -2  10  18       15.57       30.48     19.25 o 
  -1  10  18       61.68       72.19     24.06 o 
   0  10  18       52.70       40.10     20.85 o 
   1  10  18        0.31       24.06     20.85 o 
   2  10  18       16.83       35.29     22.46 o 
  -4  11  18      268.40      192.50     35.29 o 
  -3  11  18       10.55       16.04     16.04 o 
  -2  11  18      220.29      245.44     40.10 o 
  -1  11  18      176.21      189.29     35.29 o 
   0  11  18       90.93       88.23     25.67 o 
   1  11  18      528.80      502.10     52.94 o 
  -3  12  18      693.80      624.02     57.75 o 
  -2  12  18        6.62       17.65     19.25 o 
  -1  12  18      580.63      511.73     52.94 o 
   0  12  18      191.58      222.98     38.50 o 
   1  12  18      433.64      484.46     54.54 o 
  -3  13  18       19.22        9.63     16.04 o 
  -2  13  18       69.49       91.44     27.27 o 
  -1  13  18      101.51      110.69     27.27 o 
   0  13  18       48.69       20.85     17.65 o 
  -5   1  19      152.71      184.41     23.07 o 
  -4   1  19      512.97      566.83     37.38 o 
  -3   1  19        3.42        1.60     10.21 o 
  -2   1  19     1218.79     1201.77     50.39 o 
  -1   1  19      744.45      840.66     41.97 o 
   0   1  19     1468.28     1464.10     55.55 o 
   1   1  19     1242.58     1247.03     53.28 o 
   2   1  19      337.39      327.28     29.49 o 
   3   1  19     1316.82     1420.48     59.54 o 
  -5   2  19       12.37       30.35     13.47 o 
  -4   2  19       10.38       12.03     12.48 o 
  -3   2  19       56.20       73.48     17.65 o 
  -2   2  19       50.09       28.96     10.38 o 
  -1   2  19        7.68       12.15     16.04 o 
   0   2  19       45.13       38.27     11.87 o 
   1   2  19       21.30       24.06     13.61 o 
   2   2  19       42.18       33.48     12.72 o 
   3   2  19       11.28       35.13     27.27 o 
  -5   3  19       18.56       24.06     13.05 o 
  -4   3  19       26.08       35.22     22.46 o 
  -3   3  19        0.20       15.81     11.55 o 
  -2   3  19      229.66      168.95     20.78 o 
  -1   3  19        5.76       23.56     10.73 o 
   0   3  19       10.61        4.81     16.84 o 
   1   3  19        4.09        9.30     10.68 o 
   2   3  19       44.61       31.82     13.05 o 
   3   3  19       23.36       21.48     13.64 o 
  -5   4  19       38.63       62.06     16.84 o 
  -4   4  19      151.90      167.53     22.10 o 
  -3   4  19      283.25      268.08     36.90 o 
  -2   4  19        2.90        0.00      8.86 o 
  -1   4  19      410.04      390.19     61.76 o 
   0   4  19      648.60      652.16     37.23 o 
   1   4  19      178.95      204.08     22.35 o 
   2   4  19      105.77       73.90     17.01 o 
  -5   5  19       16.74       28.88     13.61 o 
  -4   5  19      229.76      259.01     56.95 o 
  -3   5  19        6.19       19.61     11.23 o 
  -2   5  19      434.82      512.60     33.97 o 
  -1   5  19       19.08       25.08     10.38 o 
   0   5  19      318.79      298.00     26.49 o 
   1   5  19      102.89       90.56     17.34 o 
   2   5  19        0.95        1.76     13.64 o 
  -5   6  19        2.38        0.00     17.65 o 
  -4   6  19       73.49       67.27     16.90 o 
  -3   6  19        0.89        0.00     11.34 o 
  -2   6  19       18.13       16.84     12.03 o 
  -1   6  19        5.34        7.58     11.14 o 
   0   6  19        0.48       19.25     11.55 o 
   1   6  19       21.19       12.74      9.47 o 
   2   6  19        0.20       12.83     19.25 o 
  -5   7  19      186.70      226.19     38.50 o 
  -4   7  19      207.55      278.04     26.49 o 
  -3   7  19      116.98       89.66     20.85 o 
  -2   7  19      128.51      172.71     20.78 o 
  -1   7  19        2.19       37.00     29.68 o 
   0   7  19      304.62      231.00     35.29 o 
   1   7  19      233.68      320.83     43.31 o 
   2   7  19       18.48       24.06     19.25 o 
  -4   8  19        0.35        1.18     10.38 o 
  -3   8  19      456.18      480.85     33.52 o 
  -2   8  19      107.26      131.54     28.88 o 
  -1   8  19     1083.41      960.90     70.58 o 
   0   8  19     1008.22      917.58     68.98 o 
   1   8  19      897.02      773.21     64.17 o 
   2   8  19      575.58      715.46     65.77 o 
  -4   9  19       10.81        0.00     19.25 o 
  -3   9  19       21.10       30.48     17.65 o 
  -2   9  19        8.43        0.00     16.04 o 
  -1   9  19       34.88       17.65     17.65 o 
   0   9  19        2.16        6.42     19.25 o 
   1   9  19        0.52       22.46     22.46 o 
  -4  10  19       66.80       73.79     27.27 o 
  -3  10  19      519.21      487.67     52.94 o 
  -2  10  19       21.19        3.21     17.65 o 
  -1  10  19      272.89      267.90     40.10 o 
   0  10  19      262.83      251.85     40.10 o 
   1  10  19       73.45       59.35     27.27 o 
  -3  11  19        4.36       22.46     17.65 o 
  -2  11  19      320.65      293.56     43.31 o 
  -1  11  19      165.92      174.85     35.29 o 
   0  11  19      612.68      567.88     57.75 o 
  -2  12  19       11.19       30.48     22.46 o 
  -1  12  19       47.28       62.56     27.27 o 
  -5   0  20      250.68      295.17     41.71 o 
  -4   0  20        1.91       17.65     17.65 o 
  -3   0  20      973.58     1004.21     70.58 o 
  -2   0  20       40.08       41.71     17.65 o 
  -1   0  20      381.59      442.75     44.92 o 
   0   0  20      348.78      319.23     40.10 o 
   1   0  20      183.29      184.48     30.48 o 
   2   0  20      882.35     1081.21     72.19 o 
  -5   1  20      229.26      243.83     32.08 o 
  -4   1  20      133.66      157.30     23.23 o 
  -3   1  20       93.66      117.91     18.69 o 
  -2   1  20        2.60        0.00     10.21 o 
  -1   1  20       10.32       24.44     11.87 o 
   0   1  20       39.74       56.08     14.14 o 
   1   1  20       34.73       59.84     15.24 o 
   2   1  20       26.89       21.66     15.24 o 
  -5   2  20      130.86      138.49     24.06 o 
  -4   2  20       99.24      113.24     20.05 o 
  -3   2  20      334.24      323.62     29.43 o 
  -2   2  20        0.75        0.00     10.38 o 
  -1   2  20      514.86      522.32     35.11 o 
   0   2  20      401.80      404.19     41.71 o 
   1   2  20      543.02      516.20     38.50 o 
   2   2  20      461.15      555.90     57.75 o 
  -5   3  20       13.70        0.00     11.87 o 
  -4   3  20      302.65      285.90     27.77 o 
  -3   3  20        4.72        1.31     12.32 o 
  -2   3  20      148.31      188.04     21.46 o 
  -1   3  20       20.43       36.36     22.46 o 
   0   3  20      477.96      427.54     32.31 o 
   1   3  20      158.88      168.08     22.10 o 
   2   3  20       10.01       22.65     13.88 o 
  -5   4  20       16.82       34.49     13.47 o 
  -4   4  20       43.66       51.27     15.28 o 
  -3   4  20        2.92        0.00     14.44 o 
  -2   4  20        5.92        0.00     20.05 o 
  -1   4  20        7.22        0.00     11.23 o 
   0   4  20       28.47       47.80     22.46 o 
   1   4  20       24.91       15.87     10.73 o 
   2   4  20        5.75        6.42     10.21 o 
  -4   5  20       95.05       84.32     17.55 o 
  -3   5  20       17.99       30.17     11.87 o 
  -2   5  20       28.17       19.25     10.21 o 
  -1   5  20        0.28        2.17      9.63 o 
   0   5  20      201.65      181.28     22.74 o 
   1   5  20       42.80       82.50     17.73 o 
  -4   6  20       37.27       40.23     14.14 o 
  -3   6  20      300.07      284.46     26.94 o 
  -2   6  20        8.16       16.04     16.84 o 
  -1   6  20      253.98      254.99     25.05 o 
   0   6  20      503.20      571.98     36.75 o 
   1   6  20      286.71      372.17     48.13 o 
  -4   7  20       14.52       25.55     13.83 o 
  -3   7  20       23.81       47.00     14.54 o 
  -2   7  20       78.17       57.08     13.88 o 
  -1   7  20        4.33       12.83     17.65 o 
   0   7  20      213.01      178.06     35.29 o 
   1   7  20       60.48       32.08     22.46 o 
  -3   8  20       84.71       67.38     25.67 o 
  -2   8  20       10.21       20.85     17.65 o 
  -1   8  20        8.36       30.48     20.85 o 
   0   8  20        2.54        0.00     17.65 o 
   1   8  20        3.77       19.25     20.85 o 
  -3   9  20       21.84       12.83     17.65 o 
  -2   9  20      258.70      282.33     40.10 o 
  -1   9  20      264.86      282.33     43.31 o 
   0   9  20      706.08      704.23     62.56 o 
  -2  10  20        1.52        4.81     17.65 o 
  -1  10  20      162.25      160.42     33.69 o 
  -4   1  21      372.27      395.06     36.09 o 
  -3   1  21       95.52      141.71     23.23 o 
  -2   1  21      263.20      272.72     27.22 o 
  -1   1  21       71.76       59.78     20.05 o 
   0   1  21      542.79      540.95     36.85 o 
   1   1  21      464.81      504.45     36.85 o 
  -4   2  21        1.48        0.00     11.17 o 
  -3   2  21      319.95      333.01     43.31 o 
  -2   2  21       18.11       24.75     11.87 o 
  -1   2  21      161.73      191.92     28.07 o 
   0   2  21       64.28       92.30     24.06 o 
   1   2  21        1.62        0.00     11.87 o 
  -4   3  21        3.90       11.96     12.32 o 
  -3   3  21       68.90      101.09     18.15 o 
  -2   3  21       22.19        8.53     10.73 o 
  -1   3  21       59.78       71.19     17.34 o 
   0   3  21       81.44       75.77     15.76 o 
   1   3  21       74.89       53.94     17.65 o 
  -4   4  21      176.53      154.67     40.10 o 
  -3   4  21      135.55      111.56     19.63 o 
  -2   4  21       53.93       57.26     13.60 o 
  -1   4  21      247.58      220.21     24.88 o 
   0   4  21      144.73      137.65     28.88 o 
  -3   5  21        4.30        9.63     12.32 o 
  -2   5  21       98.15      130.91     20.04 o 
  -1   5  21       25.26       47.77     19.25 o 
   0   5  21      118.55      120.64     19.25 o 
  -3   6  21        2.09       20.85     12.03 o 
  -2   6  21        0.55       19.86     11.87 o 
  -1   6  21        5.96       18.55     21.66 o 
   0   6  21        8.99        8.02     17.65 o 
  -2   7  21      277.07      256.67     40.10 o 
  -1   7  21       14.97       16.04     17.65 o 
  -3   0  22      576.72      492.48     54.54 o 
  -2   0  22      145.73      219.77     36.90 o 
  -1   0  22     1280.93     1446.96     86.63 o 
  -3   1  22      160.65      160.60     34.49 o 
  -2   1  22       43.39       55.70     16.42 o 
  -1   1  22       48.55       29.97     14.14 o 
  -2   2  22       58.53       57.75     14.75 o 
  -1   2  22       30.80       37.70     14.44 o 
  -2   3  22      403.55      419.30     34.03 o 
  -1   3  22      134.16      163.61     23.07 o 
                                                 
